# Supplementary material for: Immune Subtypes Based on Immune-Related lncRNA: Differential Prognostic Mechanism of Pancreatic Cancer
Source: Front Cell Dev Biol. 2021 Jul 7;9:698296. doi: 10.3389/fcell.2021.698296 (PMC8292792; doi:10.3389/fcell.2021.698296)
Supplement: Supplementary file 3 [file Data_Sheet_1.CSV]

lncRNA pairs	mRNA	Corr	P.value
AC066612.1_vs_AC090124.1	CHD5	0.476961205	2.20E-11
AC066612.1_vs_AC090124.1	C1orf127	0.566948199	2.22E-16
AC066612.1_vs_AC090124.1	C1orf158	0.46496648	7.97E-11
AC066612.1_vs_AC090124.1	SLC25A34	0.518846506	1.62E-13
AC066612.1_vs_AC090124.1	WNT4	0.480543232	1.48E-11
AC066612.1_vs_AC090124.1	EPHA8	0.438116964	1.19E-09
AC066612.1_vs_AC090124.1	MAN1C1	0.436547828	1.39E-09
AC066612.1_vs_AC090124.1	OPRD1	0.470846506	4.26E-11
AC066612.1_vs_AC090124.1	DLGAP3	0.502919734	1.14E-12
AC066612.1_vs_AC090124.1	GRIK3	0.427563787	3.25E-09
AC066612.1_vs_AC090124.1	PTCH2	0.429715107	2.66E-09
AC066612.1_vs_AC090124.1	AGBL4	0.456654234	1.89E-10
AC066612.1_vs_AC090124.1	ELAVL4	0.570971517	0
AC066612.1_vs_AC090124.1	FYB2	0.53303837	2.62E-14
AC066612.1_vs_AC090124.1	DIRAS3	0.410559673	1.52E-08
AC066612.1_vs_AC090124.1	ERICH3	0.431738032	2.20E-09
AC066612.1_vs_AC090124.1	HFM1	0.453156166	2.70E-10
AC066612.1_vs_AC090124.1	SLC6A17	0.583592512	0
AC066612.1_vs_AC090124.1	PDZK1	0.432788117	1.99E-09
AC066612.1_vs_AC090124.1	CELF3	0.607412266	0
AC066612.1_vs_AC090124.1	RIIAD1	0.416059841	9.31E-09
AC066612.1_vs_AC090124.1	CHRNB2	0.61589035	0
AC066612.1_vs_AC090124.1	INSRR	0.470051667	4.64E-11
AC066612.1_vs_AC090124.1	RXRG	0.566510351	2.22E-16
AC066612.1_vs_AC090124.1	DNM3	0.407610297	1.97E-08
AC066612.1_vs_AC090124.1	TNR	0.497331697	2.19E-12
AC066612.1_vs_AC090124.1	PAPPA2	0.536304065	1.71E-14
AC066612.1_vs_AC090124.1	ASTN1	0.521544445	1.15E-13
AC066612.1_vs_AC090124.1	PRG4	0.445325357	5.91E-10
AC066612.1_vs_AC090124.1	NFASC	0.479070445	1.74E-11
AC066612.1_vs_AC090124.1	TMCC2	0.435530386	1.53E-09
AC066612.1_vs_AC090124.1	KLHDC8A	0.465506471	7.53E-11
AC066612.1_vs_AC090124.1	AVPR1B	0.541534775	8.44E-15
AC066612.1_vs_AC090124.1	SYT14	0.480346166	1.51E-11
AC066612.1_vs_AC090124.1	PGBD5	0.455249757	2.18E-10
AC066612.1_vs_AC090124.1	GNG4	0.44806387	4.50E-10
AC066612.1_vs_AC090124.1	ERO1B	0.567054692	2.22E-16
AC066612.1_vs_AC090124.1	EDARADD	0.487961654	6.45E-12
AC066612.1_vs_AC090124.1	FMN2	0.533130943	2.58E-14
AC066612.1_vs_AC090124.1	SNTG2	0.440944633	9.08E-10
AC066612.1_vs_AC090124.1	MYT1L	0.552647331	1.78E-15
AC066612.1_vs_AC090124.1	EFR3B	0.493220891	3.54E-12
AC066612.1_vs_AC090124.1	ADGRF3	0.417342892	8.29E-09
AC066612.1_vs_AC090124.1	KCNK3	0.467439036	6.13E-11
AC066612.1_vs_AC090124.1	TOGARAM2	0.413100383	1.21E-08
AC066612.1_vs_AC090124.1	KCNG3	0.410634928	1.51E-08
AC066612.1_vs_AC090124.1	NRXN1	0.506337733	7.54E-13
AC066612.1_vs_AC090124.1	CLEC4F	0.403173315	2.89E-08
AC066612.1_vs_AC090124.1	LRRTM4	0.458499678	1.56E-10
AC066612.1_vs_AC090124.1	CTNNA2	0.427823548	3.17E-09
AC066612.1_vs_AC090124.1	CNGA3	0.401706292	3.28E-08
AC066612.1_vs_AC090124.1	LONRF2	0.45034277	3.58E-10
AC066612.1_vs_AC090124.1	CNTNAP5	0.528142279	4.97E-14
AC066612.1_vs_AC090124.1	CFC1	0.547304275	4.00E-15
AC066612.1_vs_AC090124.1	GPR148	0.554009202	1.55E-15
AC066612.1_vs_AC090124.1	AMER3	0.570420408	0
AC066612.1_vs_AC090124.1	KIF5C	0.516804498	2.09E-13
AC066612.1_vs_AC090124.1	KCNJ3	0.45912873	1.46E-10
AC066612.1_vs_AC090124.1	SLC4A10	0.557456824	8.88E-16
AC066612.1_vs_AC090124.1	GCG	0.435873056	1.48E-09
AC066612.1_vs_AC090124.1	KCNH7	0.424757842	4.22E-09
AC066612.1_vs_AC090124.1	SCN3A	0.433188709	1.91E-09
AC066612.1_vs_AC090124.1	CSRNP3	0.442716698	7.63E-10
AC066612.1_vs_AC090124.1	SCN7A	0.432789546	1.99E-09
AC066612.1_vs_AC090124.1	G6PC2	0.520576291	1.31E-13
AC066612.1_vs_AC090124.1	NEUROD1	0.582795594	0
AC066612.1_vs_AC090124.1	STAT4	0.426975526	3.43E-09
AC066612.1_vs_AC090124.1	ICA1L	0.439757693	1.02E-09
AC066612.1_vs_AC090124.1	MAP2	0.468235878	5.64E-11
AC066612.1_vs_AC090124.1	UNC80	0.613536061	0
AC066612.1_vs_AC090124.1	4-Mar	0.541420324	8.44E-15
AC066612.1_vs_AC090124.1	CDK5R2	0.581649681	0
AC066612.1_vs_AC090124.1	FEV	0.562636376	4.44E-16
AC066612.1_vs_AC090124.1	CRYBA2	0.562956648	4.44E-16
AC066612.1_vs_AC090124.1	PTPRN	0.598058139	0
AC066612.1_vs_AC090124.1	SCG2	0.596347112	0
AC066612.1_vs_AC090124.1	KIF1A	0.546882791	4.00E-15
AC066612.1_vs_AC090124.1	LHFPL4	0.532995245	2.64E-14
AC066612.1_vs_AC090124.1	CAMK1	0.416148178	9.24E-09
AC066612.1_vs_AC090124.1	PRRT3	0.432675802	2.01E-09
AC066612.1_vs_AC090124.1	ATP2B2	0.475180187	2.67E-11
AC066612.1_vs_AC090124.1	CAND2	0.463112573	9.68E-11
AC066612.1_vs_AC090124.1	CX3CR1	0.432904243	1.97E-09
AC066612.1_vs_AC090124.1	HHATL	0.475692673	2.53E-11
AC066612.1_vs_AC090124.1	CCDC13	0.414950555	1.03E-08
AC066612.1_vs_AC090124.1	ZNF660	0.403286636	2.86E-08
AC066612.1_vs_AC090124.1	BSN	0.62665029	0
AC066612.1_vs_AC090124.1	CACNA2D2	0.551784902	2.22E-15
AC066612.1_vs_AC090124.1	CADPS	0.469375693	4.99E-11
AC066612.1_vs_AC090124.1	TAFA4	0.416552482	8.91E-09
AC066612.1_vs_AC090124.1	HTR1F	0.458226202	1.61E-10
AC066612.1_vs_AC090124.1	DZIP3	0.410332614	1.55E-08
AC066612.1_vs_AC090124.1	TAGLN3	0.559430289	6.66E-16
AC066612.1_vs_AC090124.1	STXBP5L	0.558812496	8.88E-16
AC066612.1_vs_AC090124.1	SLCO2A1	0.408279378	1.86E-08
AC066612.1_vs_AC090124.1	SERPINI1	0.424466059	4.33E-09
AC066612.1_vs_AC090124.1	SLC7A14	0.573645047	0
AC066612.1_vs_AC090124.1	GHSR	0.449856033	3.76E-10
AC066612.1_vs_AC090124.1	KCNMB2	0.608797812	0
AC066612.1_vs_AC090124.1	AC117457.1	0.468762235	5.33E-11
AC066612.1_vs_AC090124.1	VWA5B2	0.612202223	0
AC066612.1_vs_AC090124.1	ADIPOQ	0.426873485	3.46E-09
AC066612.1_vs_AC090124.1	SST	0.494334098	3.11E-12
AC066612.1_vs_AC090124.1	FGF12	0.423803162	4.60E-09
AC066612.1_vs_AC090124.1	APOD	0.402693652	3.01E-08
AC066612.1_vs_AC090124.1	TMEM271	0.458439783	1.57E-10
AC066612.1_vs_AC090124.1	NAT8L	0.522950149	9.66E-14
AC066612.1_vs_AC090124.1	CRMP1	0.461054284	1.20E-10
AC066612.1_vs_AC090124.1	JAKMIP1	0.514985001	2.62E-13
AC066612.1_vs_AC090124.1	UCHL1	0.496157788	2.52E-12
AC066612.1_vs_AC090124.1	KCTD8	0.403202613	2.88E-08
AC066612.1_vs_AC090124.1	ENAM	0.467002128	6.42E-11
AC066612.1_vs_AC090124.1	GC	0.49103028	4.55E-12
AC066612.1_vs_AC090124.1	SCD5	0.436888569	1.34E-09
AC066612.1_vs_AC090124.1	NKX6-1	0.501517915	1.34E-12
AC066612.1_vs_AC090124.1	MAPK10	0.450002805	3.71E-10
AC066612.1_vs_AC090124.1	PPM1K	0.412613375	1.27E-08
AC066612.1_vs_AC090124.1	NAP1L5	0.42480847	4.20E-09
AC066612.1_vs_AC090124.1	MMRN1	0.413865806	1.13E-08
AC066612.1_vs_AC090124.1	TRAM1L1	0.447494205	4.76E-10
AC066612.1_vs_AC090124.1	PCDH10	0.432852913	1.98E-09
AC066612.1_vs_AC090124.1	CLGN	0.446016609	5.52E-10
AC066612.1_vs_AC090124.1	GRIA2	0.594194381	0
AC066612.1_vs_AC090124.1	FSTL5	0.479354111	1.69E-11
AC066612.1_vs_AC090124.1	CPE	0.505960125	7.89E-13
AC066612.1_vs_AC090124.1	GLRA3	0.525347182	7.11E-14
AC066612.1_vs_AC090124.1	ADAM29	0.493936784	3.26E-12
AC066612.1_vs_AC090124.1	GPM6A	0.415936466	9.41E-09
AC066612.1_vs_AC090124.1	WDR17	0.433382114	1.88E-09
AC066612.1_vs_AC090124.1	KLKB1	0.417861127	7.92E-09
AC066612.1_vs_AC090124.1	IRX2	0.465855598	7.25E-11
AC066612.1_vs_AC090124.1	C5orf38	0.436454263	1.40E-09
AC066612.1_vs_AC090124.1	IRX1	0.412182024	1.32E-08
AC066612.1_vs_AC090124.1	CDH18	0.446532782	5.24E-10
AC066612.1_vs_AC090124.1	CDH12	0.447124246	4.94E-10
AC066612.1_vs_AC090124.1	CDH10	0.601124531	0
AC066612.1_vs_AC090124.1	C7	0.432670802	2.01E-09
AC066612.1_vs_AC090124.1	PLCXD3	0.510640357	4.48E-13
AC066612.1_vs_AC090124.1	NIM1K	0.404778272	2.52E-08
AC066612.1_vs_AC090124.1	RAB3C	0.547229855	4.00E-15
AC066612.1_vs_AC090124.1	RNF180	0.450913424	3.38E-10
AC066612.1_vs_AC090124.1	SHISAL2B	0.527521338	5.37E-14
AC066612.1_vs_AC090124.1	MAP1B	0.415345962	9.93E-09
AC066612.1_vs_AC090124.1	S100Z	0.468397805	5.54E-11
AC066612.1_vs_AC090124.1	CRHBP	0.447464447	4.78E-10
AC066612.1_vs_AC090124.1	ZBED3	0.403039143	2.93E-08
AC066612.1_vs_AC090124.1	PDE8B	0.468467192	5.50E-11
AC066612.1_vs_AC090124.1	DMGDH	0.479341938	1.69E-11
AC066612.1_vs_AC090124.1	ADGRV1	0.482939266	1.14E-11
AC066612.1_vs_AC090124.1	PCSK1	0.512687805	3.48E-13
AC066612.1_vs_AC090124.1	CDO1	0.451252639	3.27E-10
AC066612.1_vs_AC090124.1	ACSL6	0.451684821	3.13E-10
AC066612.1_vs_AC090124.1	REEP2	0.426521711	3.58E-09
AC066612.1_vs_AC090124.1	LRRTM2	0.400760225	3.56E-08
AC066612.1_vs_AC090124.1	NRG2	0.405467121	2.37E-08
AC066612.1_vs_AC090124.1	PCDHA1	0.434398643	1.71E-09
AC066612.1_vs_AC090124.1	PCDHA3	0.46870887	5.36E-11
AC066612.1_vs_AC090124.1	PCDHA6	0.430202206	2.54E-09
AC066612.1_vs_AC090124.1	PCDHB5	0.435641253	1.51E-09
AC066612.1_vs_AC090124.1	KCTD16	0.449521958	3.89E-10
AC066612.1_vs_AC090124.1	GPX3	0.443726687	6.91E-10
AC066612.1_vs_AC090124.1	GLRA1	0.504281286	9.65E-13
AC066612.1_vs_AC090124.1	GABRG2	0.524368173	8.06E-14
AC066612.1_vs_AC090124.1	FBLL1	0.42777787	3.18E-09
AC066612.1_vs_AC090124.1	KCNIP1	0.481466737	1.34E-11
AC066612.1_vs_AC090124.1	NSG2	0.475895421	2.47E-11
AC066612.1_vs_AC090124.1	CPLX2	0.584157283	0
AC066612.1_vs_AC090124.1	SNCB	0.500415004	1.53E-12
AC066612.1_vs_AC090124.1	EIF4E1B	0.544212418	5.77E-15
AC066612.1_vs_AC090124.1	ZFP2	0.408865257	1.76E-08
AC066612.1_vs_AC090124.1	TMEM170B	0.405325467	2.40E-08
AC066612.1_vs_AC090124.1	NRSN1	0.517690438	1.87E-13
AC066612.1_vs_AC090124.1	KIAA0319	0.531739066	3.11E-14
AC066612.1_vs_AC090124.1	SCGN	0.578909336	0
AC066612.1_vs_AC090124.1	ATP6V1G2	0.420373839	6.30E-09
AC066612.1_vs_AC090124.1	GRM4	0.548257988	3.33E-15
AC066612.1_vs_AC090124.1	PACSIN1	0.40282315	2.98E-08
AC066612.1_vs_AC090124.1	KCNK17	0.530243256	3.77E-14
AC066612.1_vs_AC090124.1	KCNK16	0.545997381	4.66E-15
AC066612.1_vs_AC090124.1	KIF6	0.474869254	2.76E-11
AC066612.1_vs_AC090124.1	LRFN2	0.424343912	4.38E-09
AC066612.1_vs_AC090124.1	TMEM151B	0.475777131	2.50E-11
AC066612.1_vs_AC090124.1	RCAN2	0.444980964	6.11E-10
AC066612.1_vs_AC090124.1	HMGCLL1	0.57324215	0
AC066612.1_vs_AC090124.1	BMP5	0.439972832	9.97E-10
AC066612.1_vs_AC090124.1	ADGRB3	0.4323705	2.07E-09
AC066612.1_vs_AC090124.1	SNAP91	0.565820208	2.22E-16
AC066612.1_vs_AC090124.1	RIPPLY2	0.520087439	1.39E-13
AC066612.1_vs_AC090124.1	SRSF12	0.424937184	4.15E-09
AC066612.1_vs_AC090124.1	SIM1	0.419978391	6.53E-09
AC066612.1_vs_AC090124.1	GPR6	0.423747441	4.63E-09
AC066612.1_vs_AC090124.1	RFX6	0.594802446	0
AC066612.1_vs_AC090124.1	FAM184A	0.403411059	2.83E-08
AC066612.1_vs_AC090124.1	AL096711.2	0.430905881	2.37E-09
AC066612.1_vs_AC090124.1	SAMD3	0.453103272	2.71E-10
AC066612.1_vs_AC090124.1	ESR1	0.445011822	6.09E-10
AC066612.1_vs_AC090124.1	PRR18	0.505645854	8.19E-13
AC066612.1_vs_AC090124.1	SDK1	0.515197944	2.56E-13
AC066612.1_vs_AC090124.1	SLC29A4	0.549502247	2.89E-15
AC066612.1_vs_AC090124.1	ZNF853	0.405088806	2.45E-08
AC066612.1_vs_AC090124.1	TMEM196	0.588584216	0
AC066612.1_vs_AC090124.1	ELMO1	0.413750686	1.14E-08
AC066612.1_vs_AC090124.1	AMPH	0.437351232	1.29E-09
AC066612.1_vs_AC090124.1	GCK	0.570610079	0
AC066612.1_vs_AC090124.1	CAMK2B	0.550319496	2.66E-15
AC066612.1_vs_AC090124.1	ADCY1	0.509063656	5.42E-13
AC066612.1_vs_AC090124.1	VSTM2A	0.497263215	2.21E-12
AC066612.1_vs_AC090124.1	SRRM3	0.420708383	6.11E-09
AC066612.1_vs_AC090124.1	RUNDC3B	0.406818895	2.11E-08
AC066612.1_vs_AC090124.1	DYNC1I1	0.508933144	5.51E-13
AC066612.1_vs_AC090124.1	NPTX2	0.458318229	1.59E-10
AC066612.1_vs_AC090124.1	TMEM130	0.410560124	1.52E-08
AC066612.1_vs_AC090124.1	ACTL6B	0.590758293	0
AC066612.1_vs_AC090124.1	VGF	0.532520255	2.80E-14
AC066612.1_vs_AC090124.1	NAT16	0.511774638	3.89E-13
AC066612.1_vs_AC090124.1	COL26A1	0.442038384	8.16E-10
AC066612.1_vs_AC090124.1	NRCAM	0.468693867	5.37E-11
AC066612.1_vs_AC090124.1	CTTNBP2	0.401106973	3.45E-08
AC066612.1_vs_AC090124.1	LRRC4	0.429956087	2.60E-09
AC066612.1_vs_AC090124.1	TSPAN33	0.467663912	5.99E-11
AC066612.1_vs_AC090124.1	SMARCD3	0.423667724	4.66E-09
AC066612.1_vs_AC090124.1	DPP6	0.573115861	0
AC066612.1_vs_AC090124.1	MTMR7	0.51089475	4.34E-13
AC066612.1_vs_AC090124.1	SLC7A2	0.436432886	1.40E-09
AC066612.1_vs_AC090124.1	LGI3	0.592409623	0
AC066612.1_vs_AC090124.1	NEFM	0.414124307	1.11E-08
AC066612.1_vs_AC090124.1	CLU	0.423666092	4.66E-09
AC066612.1_vs_AC090124.1	DUSP26	0.542209255	7.77E-15
AC066612.1_vs_AC090124.1	UNC5D	0.432710226	2.00E-09
AC066612.1_vs_AC090124.1	SNTG1	0.464004337	8.81E-11
AC066612.1_vs_AC090124.1	ST18	0.601892715	0
AC066612.1_vs_AC090124.1	XKR4	0.424747487	4.22E-09
AC066612.1_vs_AC090124.1	BHLHE22	0.403613049	2.78E-08
AC066612.1_vs_AC090124.1	CRH	0.463238324	9.55E-11
AC066612.1_vs_AC090124.1	KCNB2	0.537367795	1.47E-14
AC066612.1_vs_AC090124.1	RALYL	0.408691496	1.79E-08
AC066612.1_vs_AC090124.1	RGS22	0.508782462	5.61E-13
AC066612.1_vs_AC090124.1	RIMS2	0.48105528	1.40E-11
AC066612.1_vs_AC090124.1	SLC30A8	0.534915921	2.04E-14
AC066612.1_vs_AC090124.1	ENPP2	0.415687675	9.63E-09
AC066612.1_vs_AC090124.1	FAM135B	0.569925013	0
AC066612.1_vs_AC090124.1	MAFA	0.417999494	7.82E-09
AC066612.1_vs_AC090124.1	SCRT1	0.546515928	4.44E-15
AC066612.1_vs_AC090124.1	FREM1	0.432904243	1.97E-09
AC066612.1_vs_AC090124.1	SH3GL2	0.588158949	0
AC066612.1_vs_AC090124.1	LINGO2	0.496992116	2.28E-12
AC066612.1_vs_AC090124.1	DNAI1	0.406525936	2.16E-08
AC066612.1_vs_AC090124.1	FRMPD1	0.40919548	1.71E-08
AC066612.1_vs_AC090124.1	TRPM3	0.497303285	2.20E-12
AC066612.1_vs_AC090124.1	NTRK2	0.418313145	7.60E-09
AC066612.1_vs_AC090124.1	TMOD1	0.476442281	2.33E-11
AC066612.1_vs_AC090124.1	PLPPR1	0.446191493	5.42E-10
AC066612.1_vs_AC090124.1	FRRS1L	0.482308154	1.22E-11
AC066612.1_vs_AC090124.1	ZNF483	0.430652329	2.43E-09
AC066612.1_vs_AC090124.1	ADAMTSL2	0.435521518	1.53E-09
AC066612.1_vs_AC090124.1	DIPK1B	0.425721961	3.86E-09
AC066612.1_vs_AC090124.1	PTGDS	0.413635795	1.16E-08
AC066612.1_vs_AC090124.1	CACNA1B	0.540413149	9.77E-15
AC066612.1_vs_AC090124.1	UCN3	0.527959263	5.08E-14
AC066612.1_vs_AC090124.1	SPAG6	0.442603281	7.72E-10
AC066612.1_vs_AC090124.1	GPR158	0.435583606	1.52E-09
AC066612.1_vs_AC090124.1	GAD2	0.545772411	4.88E-15
AC066612.1_vs_AC090124.1	TMEM72	0.444043359	6.70E-10
AC066612.1_vs_AC090124.1	OGDHL	0.529451211	4.17E-14
AC066612.1_vs_AC090124.1	PHYHIPL	0.402246805	3.13E-08
AC066612.1_vs_AC090124.1	SLC16A9	0.404066979	2.68E-08
AC066612.1_vs_AC090124.1	MRLN	0.548762774	3.11E-15
AC066612.1_vs_AC090124.1	LRRTM3	0.43787569	1.22E-09
AC066612.1_vs_AC090124.1	SLC16A12	0.495710322	2.65E-12
AC066612.1_vs_AC090124.1	SLIT1	0.550031727	2.66E-15
AC066612.1_vs_AC090124.1	INA	0.566261188	2.22E-16
AC066612.1_vs_AC090124.1	NEURL1	0.504252635	9.68E-13
AC066612.1_vs_AC090124.1	ATRNL1	0.476273556	2.37E-11
AC066612.1_vs_AC090124.1	PRLHR	0.480866898	1.43E-11
AC066612.1_vs_AC090124.1	NANOS1	0.461757993	1.11E-10
AC066612.1_vs_AC090124.1	TCERG1L	0.429121076	2.81E-09
AC066612.1_vs_AC090124.1	CALY	0.586100136	0
AC066612.1_vs_AC090124.1	INS-IGF2	0.46380373	9.00E-11
AC066612.1_vs_AC090124.1	INS	0.441452176	8.64E-10
AC066612.1_vs_AC090124.1	CCKBR	0.43728177	1.29E-09
AC066612.1_vs_AC090124.1	APBB1	0.446690676	5.16E-10
AC066612.1_vs_AC090124.1	RIC3	0.465506215	7.53E-11
AC066612.1_vs_AC090124.1	LMO1	0.531990165	3.02E-14
AC066612.1_vs_AC090124.1	KCNJ11	0.492512847	3.84E-12
AC066612.1_vs_AC090124.1	ABCC8	0.621766865	0
AC066612.1_vs_AC090124.1	KCNC1	0.48947226	5.44E-12
AC066612.1_vs_AC090124.1	SLC17A6	0.488877426	5.82E-12
AC066612.1_vs_AC090124.1	PAX6	0.578575353	0
AC066612.1_vs_AC090124.1	LMO2	0.409874659	1.61E-08
AC066612.1_vs_AC090124.1	MAPK8IP1	0.486015382	8.04E-12
AC066612.1_vs_AC090124.1	MS4A4E	0.403049567	2.92E-08
AC066612.1_vs_AC090124.1	PTGDR2	0.423794766	4.61E-09
AC066612.1_vs_AC090124.1	LRRC10B	0.43985667	1.01E-09
AC066612.1_vs_AC090124.1	SYT7	0.457177663	1.79E-10
AC066612.1_vs_AC090124.1	CNIH2	0.514058975	2.94E-13
AC066612.1_vs_AC090124.1	MAP6	0.538790704	1.22E-14
AC066612.1_vs_AC090124.1	DLG2	0.446161776	5.44E-10
AC066612.1_vs_AC090124.1	MTNR1B	0.502814384	1.15E-12
AC066612.1_vs_AC090124.1	CNTN5	0.476115645	2.41E-11
AC066612.1_vs_AC090124.1	RAB39A	0.427141459	3.38E-09
AC066612.1_vs_AC090124.1	NCAM1	0.445784717	5.64E-10
AC066612.1_vs_AC090124.1	CADM1	0.420704216	6.12E-09
AC066612.1_vs_AC090124.1	DSCAML1	0.424594527	4.28E-09
AC066612.1_vs_AC090124.1	FXYD2	0.408052314	1.89E-08
AC066612.1_vs_AC090124.1	FXYD6	0.41796798	7.84E-09
AC066612.1_vs_AC090124.1	SCN4B	0.414665043	1.05E-08
AC066612.1_vs_AC090124.1	USP2	0.407258481	2.03E-08
AC066612.1_vs_AC090124.1	TECTA	0.419188534	7.02E-09
AC066612.1_vs_AC090124.1	SCN3B	0.580875463	0
AC066612.1_vs_AC090124.1	DDX25	0.57053759	0
AC066612.1_vs_AC090124.1	IQSEC3	0.547461134	3.77E-15
AC066612.1_vs_AC090124.1	GALNT8	0.436469396	1.40E-09
AC066612.1_vs_AC090124.1	KCNA5	0.509733829	5.00E-13
AC066612.1_vs_AC090124.1	GPR162	0.435523436	1.53E-09
AC066612.1_vs_AC090124.1	ART4	0.423219253	4.86E-09
AC066612.1_vs_AC090124.1	LMO3	0.421054964	5.92E-09
AC066612.1_vs_AC090124.1	IAPP	0.469210737	5.08E-11
AC066612.1_vs_AC090124.1	SLC38A4	0.414894148	1.03E-08
AC066612.1_vs_AC090124.1	PRPH	0.421402017	5.74E-09
AC066612.1_vs_AC090124.1	SLC4A8	0.427684835	3.21E-09
AC066612.1_vs_AC090124.1	TNS2	0.420247598	6.37E-09
AC066612.1_vs_AC090124.1	PPP1R1A	0.547000084	4.00E-15
AC066612.1_vs_AC090124.1	KIF5A	0.489671131	5.31E-12
AC066612.1_vs_AC090124.1	KCNC2	0.407520534	1.98E-08
AC066612.1_vs_AC090124.1	OTOGL	0.521499922	1.16E-13
AC066612.1_vs_AC090124.1	MGAT4C	0.472408606	3.60E-11
AC066612.1_vs_AC090124.1	ANKS1B	0.469100505	5.14E-11
AC066612.1_vs_AC090124.1	SVOP	0.597878215	0
AC066612.1_vs_AC090124.1	FAM222A	0.433588136	1.84E-09
AC066612.1_vs_AC090124.1	RPH3A	0.425867409	3.80E-09
AC066612.1_vs_AC090124.1	MSI1	0.467444696	6.13E-11
AC066612.1_vs_AC090124.1	TMEM132C	0.424017601	4.51E-09
AC066612.1_vs_AC090124.1	TMEM132D	0.60157093	0
AC066612.1_vs_AC090124.1	RIMBP2	0.580302017	0
AC066612.1_vs_AC090124.1	ATP8A2	0.409562468	1.66E-08
AC066612.1_vs_AC090124.1	MTUS2	0.503480257	1.06E-12
AC066612.1_vs_AC090124.1	KL	0.432109221	2.12E-09
AC066612.1_vs_AC090124.1	SERTM1	0.513138477	3.30E-13
AC066612.1_vs_AC090124.1	CNMD	0.504138896	9.81E-13
AC066612.1_vs_AC090124.1	PCDH17	0.415463143	9.82E-09
AC066612.1_vs_AC090124.1	PCDH9	0.413124777	1.21E-08
AC066612.1_vs_AC090124.1	KLHL1	0.434702617	1.66E-09
AC066612.1_vs_AC090124.1	SLITRK1	0.468982879	5.21E-11
AC066612.1_vs_AC090124.1	DZIP1	0.457634594	1.71E-10
AC066612.1_vs_AC090124.1	HS6ST3	0.529054386	4.40E-14
AC066612.1_vs_AC090124.1	OXGR1	0.423057076	4.93E-09
AC066612.1_vs_AC090124.1	FGF14	0.45390169	2.50E-10
AC066612.1_vs_AC090124.1	F10	0.561013707	4.44E-16
AC066612.1_vs_AC090124.1	SALL2	0.44418481	6.61E-10
AC066612.1_vs_AC090124.1	SLC22A17	0.54995696	2.66E-15
AC066612.1_vs_AC090124.1	NOVA1	0.420042751	6.49E-09
AC066612.1_vs_AC090124.1	TRIM9	0.451270519	3.26E-10
AC066612.1_vs_AC090124.1	GNG2	0.415347562	9.92E-09
AC066612.1_vs_AC090124.1	SLC35F4	0.460308282	1.30E-10
AC066612.1_vs_AC090124.1	RTN1	0.56819794	2.22E-16
AC066612.1_vs_AC090124.1	SYT16	0.413551855	1.17E-08
AC066612.1_vs_AC090124.1	SPTB	0.559115725	8.88E-16
AC066612.1_vs_AC090124.1	GALNT16	0.454789819	2.29E-10
AC066612.1_vs_AC090124.1	SLC8A3	0.518768157	1.64E-13
AC066612.1_vs_AC090124.1	VASH1	0.401782691	3.26E-08
AC066612.1_vs_AC090124.1	ANGEL1	0.415689734	9.62E-09
AC066612.1_vs_AC090124.1	TMEM63C	0.592608903	0
AC066612.1_vs_AC090124.1	ZDHHC22	0.534690685	2.11E-14
AC066612.1_vs_AC090124.1	EML5	0.427471945	3.28E-09
AC066612.1_vs_AC090124.1	CHGA	0.559987571	6.66E-16
AC066612.1_vs_AC090124.1	UNC79	0.610109411	0
AC066612.1_vs_AC090124.1	PPP4R4	0.451217129	3.28E-10
AC066612.1_vs_AC090124.1	SERPINA10	0.551497136	2.22E-15
AC066612.1_vs_AC090124.1	TUNAR	0.564221937	4.44E-16
AC066612.1_vs_AC090124.1	CYP46A1	0.511403366	4.08E-13
AC066612.1_vs_AC090124.1	DLK1	0.48387131	1.02E-11
AC066612.1_vs_AC090124.1	TDRD9	0.442951493	7.46E-10
AC066612.1_vs_AC090124.1	TMEM179	0.583254094	0
AC066612.1_vs_AC090124.1	MAGEL2	0.427327113	3.32E-09
AC066612.1_vs_AC090124.1	OTUD7A	0.494547967	3.03E-12
AC066612.1_vs_AC090124.1	SCG5	0.576172525	0
AC066612.1_vs_AC090124.1	GJD2	0.548871221	3.11E-15
AC066612.1_vs_AC090124.1	SEMA6D	0.439517869	1.04E-09
AC066612.1_vs_AC090124.1	CTXN2	0.499494288	1.70E-12
AC066612.1_vs_AC090124.1	SLC12A1	0.455193951	2.19E-10
AC066612.1_vs_AC090124.1	SCG3	0.60432676	0
AC066612.1_vs_AC090124.1	CORO2B	0.517932369	1.82E-13
AC066612.1_vs_AC090124.1	HCN4	0.454690987	2.31E-10
AC066612.1_vs_AC090124.1	INSYN1	0.462206815	1.06E-10
AC066612.1_vs_AC090124.1	SCAMP5	0.519638375	1.47E-13
AC066612.1_vs_AC090124.1	RASGRF1	0.410343227	1.55E-08
AC066612.1_vs_AC090124.1	ANKRD34C	0.499322261	1.74E-12
AC066612.1_vs_AC090124.1	CTXND1	0.421068404	5.92E-09
AC066612.1_vs_AC090124.1	CPEB1	0.420164138	6.42E-09
AC066612.1_vs_AC090124.1	AP3B2	0.600703833	0
AC066612.1_vs_AC090124.1	ALPK3	0.405203679	2.43E-08
AC066612.1_vs_AC090124.1	SV2B	0.413873094	1.13E-08
AC066612.1_vs_AC090124.1	RGS11	0.474962614	2.73E-11
AC066612.1_vs_AC090124.1	FBXL16	0.491489991	4.32E-12
AC066612.1_vs_AC090124.1	CDIP1	0.425946643	3.78E-09
AC066612.1_vs_AC090124.1	C16orf96	0.432788314	1.99E-09
AC066612.1_vs_AC090124.1	ABAT	0.400415141	3.66E-08
AC066612.1_vs_AC090124.1	ACSM5	0.400100941	3.76E-08
AC066612.1_vs_AC090124.1	TLCD3B	0.400767287	3.55E-08
AC066612.1_vs_AC090124.1	ZNF843	0.487408637	6.87E-12
AC066612.1_vs_AC090124.1	GNAO1	0.494338178	3.11E-12
AC066612.1_vs_AC090124.1	TMED6	0.408965289	1.75E-08
AC066612.1_vs_AC090124.1	VAT1L	0.464703219	8.19E-11
AC066612.1_vs_AC090124.1	NECAB2	0.509273971	5.28E-13
AC066612.1_vs_AC090124.1	RTN4RL1	0.499922176	1.62E-12
AC066612.1_vs_AC090124.1	WSCD1	0.400653245	3.59E-08
AC066612.1_vs_AC090124.1	ATP1B2	0.480550637	1.48E-11
AC066612.1_vs_AC090124.1	DNAH9	0.537146624	1.51E-14
AC066612.1_vs_AC090124.1	RASD1	0.405543615	2.36E-08
AC066612.1_vs_AC090124.1	PIPOX	0.483409513	1.08E-11
AC066612.1_vs_AC090124.1	SEZ6	0.584653108	0
AC066612.1_vs_AC090124.1	SLC6A4	0.573508318	0
AC066612.1_vs_AC090124.1	KRT222	0.501675794	1.32E-12
AC066612.1_vs_AC090124.1	MPP2	0.506086638	7.77E-13
AC066612.1_vs_AC090124.1	RUNDC3A	0.62017932	0
AC066612.1_vs_AC090124.1	C1QL1	0.490462264	4.86E-12
AC066612.1_vs_AC090124.1	MAPT	0.429848251	2.62E-09
AC066612.1_vs_AC090124.1	CA10	0.446086904	5.48E-10
AC066612.1_vs_AC090124.1	HLF	0.509614517	5.07E-13
AC066612.1_vs_AC090124.1	PPM1E	0.536269181	1.71E-14
AC066612.1_vs_AC090124.1	KCNH6	0.584861773	0
AC066612.1_vs_AC090124.1	APOH	0.543237778	6.66E-15
AC066612.1_vs_AC090124.1	CACNG5	0.431346479	2.28E-09
AC066612.1_vs_AC090124.1	SSTR2	0.521710126	1.13E-13
AC066612.1_vs_AC090124.1	KIF19	0.478859345	1.78E-11
AC066612.1_vs_AC090124.1	BTBD17	0.477515241	2.07E-11
AC066612.1_vs_AC090124.1	GPR142	0.525263035	7.19E-14
AC066612.1_vs_AC090124.1	SLC26A11	0.427088567	3.40E-09
AC066612.1_vs_AC090124.1	GCGR	0.468146114	5.69E-11
AC066612.1_vs_AC090124.1	CLUL1	0.428744949	2.91E-09
AC066612.1_vs_AC090124.1	ADCYAP1	0.561474574	4.44E-16
AC066612.1_vs_AC090124.1	AKAIN1	0.557301888	8.88E-16
AC066612.1_vs_AC090124.1	AQP4	0.406768492	2.12E-08
AC066612.1_vs_AC090124.1	CHST9	0.448523501	4.30E-10
AC066612.1_vs_AC090124.1	TTR	0.555655996	1.33E-15
AC066612.1_vs_AC090124.1	ASXL3	0.508624505	5.72E-13
AC066612.1_vs_AC090124.1	NOL4	0.597982331	0
AC066612.1_vs_AC090124.1	CELF4	0.520685119	1.29E-13
AC066612.1_vs_AC090124.1	SYT4	0.580404504	0
AC066612.1_vs_AC090124.1	ST8SIA5	0.441822046	8.33E-10
AC066612.1_vs_AC090124.1	MAPK4	0.471693481	3.89E-11
AC066612.1_vs_AC090124.1	MRO	0.404898279	2.49E-08
AC066612.1_vs_AC090124.1	ST8SIA3	0.485807204	8.23E-12
AC066612.1_vs_AC090124.1	GNG7	0.413978876	1.12E-08
AC066612.1_vs_AC090124.1	DIRAS1	0.481346131	1.36E-11
AC066612.1_vs_AC090124.1	ZFR2	0.496713045	2.36E-12
AC066612.1_vs_AC090124.1	ATCAY	0.557101026	8.88E-16
AC066612.1_vs_AC090124.1	CERS4	0.430050192	2.57E-09
AC066612.1_vs_AC090124.1	OLFM2	0.476212222	2.39E-11
AC066612.1_vs_AC090124.1	ELAVL3	0.404747182	2.52E-08
AC066612.1_vs_AC090124.1	CACNA1A	0.608340195	0
AC066612.1_vs_AC090124.1	UNC13A	0.584623506	0
AC066612.1_vs_AC090124.1	TMEM59L	0.477240151	2.13E-11
AC066612.1_vs_AC090124.1	CERS1	0.44603281	5.51E-10
AC066612.1_vs_AC090124.1	CHST8	0.463252816	9.54E-11
AC066612.1_vs_AC090124.1	FFAR1	0.55079908	2.22E-15
AC066612.1_vs_AC090124.1	FFAR3	0.419410146	6.88E-09
AC066612.1_vs_AC090124.1	APLP1	0.518954776	1.60E-13
AC066612.1_vs_AC090124.1	ZNF540	0.408059276	1.89E-08
AC066612.1_vs_AC090124.1	ZNF781	0.406135869	2.24E-08
AC066612.1_vs_AC090124.1	SPTBN4	0.586345527	0
AC066612.1_vs_AC090124.1	GRIK5	0.422988028	4.96E-09
AC066612.1_vs_AC090124.1	TMEM145	0.408296454	1.85E-08
AC066612.1_vs_AC090124.1	NOVA2	0.468250824	5.63E-11
AC066612.1_vs_AC090124.1	PNMA8C	0.477080563	2.17E-11
AC066612.1_vs_AC090124.1	PNMA8A	0.426745214	3.51E-09
AC066612.1_vs_AC090124.1	PNMA8B	0.445560431	5.77E-10
AC066612.1_vs_AC090124.1	SLC8A2	0.566608434	2.22E-16
AC066612.1_vs_AC090124.1	CPT1C	0.429252798	2.77E-09
AC066612.1_vs_AC090124.1	ASPDH	0.457646934	1.71E-10
AC066612.1_vs_AC090124.1	SYT5	0.518520254	1.69E-13
AC066612.1_vs_AC090124.1	SHISA7	0.519065869	1.58E-13
AC066612.1_vs_AC090124.1	SBK2	0.498073579	2.01E-12
AC066612.1_vs_AC090124.1	ZNF667	0.458903792	1.50E-10
AC066612.1_vs_AC090124.1	ZNF835	0.425500086	3.94E-09
AC066612.1_vs_AC090124.1	PEG3	0.449664074	3.84E-10
AC066612.1_vs_AC090124.1	ZSCAN1	0.452242643	2.96E-10
AC066612.1_vs_AC090124.1	ZNF135	0.410339162	1.55E-08
AC066612.1_vs_AC090124.1	SCRT2	0.461140672	1.19E-10
AC066612.1_vs_AC090124.1	CHGB	0.606491062	0
AC066612.1_vs_AC090124.1	SNAP25	0.519412129	1.51E-13
AC066612.1_vs_AC090124.1	PCSK2	0.616639751	0
AC066612.1_vs_AC090124.1	INSM1	0.517365877	1.95E-13
AC066612.1_vs_AC090124.1	NKX2-2	0.536286062	1.71E-14
AC066612.1_vs_AC090124.1	DUSP15	0.481609081	1.32E-11
AC066612.1_vs_AC090124.1	XKR7	0.554398223	1.33E-15
AC066612.1_vs_AC090124.1	MAFB	0.42890991	2.86E-09
AC066612.1_vs_AC090124.1	PTPRT	0.447326557	4.84E-10
AC066612.1_vs_AC090124.1	GDAP1L1	0.565432421	4.44E-16
AC066612.1_vs_AC090124.1	SLC12A5	0.51324005	3.26E-13
AC066612.1_vs_AC090124.1	CDH22	0.433594101	1.84E-09
AC066612.1_vs_AC090124.1	KCNB1	0.422815678	5.04E-09
AC066612.1_vs_AC090124.1	CBLN4	0.492186613	3.98E-12
AC066612.1_vs_AC090124.1	KCNQ2	0.476611483	2.28E-11
AC066612.1_vs_AC090124.1	MYT1	0.528365467	4.84E-14
AC066612.1_vs_AC090124.1	KCNJ6	0.513250787	3.25E-13
AC066612.1_vs_AC090124.1	DSCAM	0.536094535	1.75E-14
AC066612.1_vs_AC090124.1	FTCD	0.428603348	2.95E-09
AC066612.1_vs_AC090124.1	S100B	0.442359893	7.90E-10
AC066612.1_vs_AC090124.1	TMEM121B	0.464961377	7.97E-11
AC066612.1_vs_AC090124.1	SEPTIN5	0.41910825	7.07E-09
AC066612.1_vs_AC090124.1	CCDC188	0.439521981	1.04E-09
AC066612.1_vs_AC090124.1	USP41	0.411267025	1.43E-08
AC066612.1_vs_AC090124.1	GNAZ	0.411817996	1.36E-08
AC066612.1_vs_AC090124.1	GRK3	0.434837632	1.64E-09
AC066612.1_vs_AC090124.1	SEZ6L	0.556801625	8.88E-16
AC066612.1_vs_AC090124.1	NEFH	0.444303926	6.53E-10
AC066612.1_vs_AC090124.1	CABP7	0.532751735	2.71E-14
AC066612.1_vs_AC090124.1	C22orf42	0.553662894	1.55E-15
AC066612.1_vs_AC090124.1	SSTR3	0.590902377	0
AC066612.1_vs_AC090124.1	SYNGR1	0.462763749	1.00E-10
AC066612.1_vs_AC090124.1	PHF21B	0.549686798	2.66E-15
AC066612.1_vs_AC090124.1	MAPK8IP2	0.53389273	2.35E-14
AC066612.1_vs_AC090124.1	MAP3K15	0.60776801	0
AC066612.1_vs_AC090124.1	CNKSR2	0.483068622	1.12E-11
AC066612.1_vs_AC090124.1	ARX	0.471208731	4.10E-11
AC066612.1_vs_AC090124.1	NR0B1	0.524837986	7.59E-14
AC066612.1_vs_AC090124.1	TSPAN7	0.500034507	1.60E-12
AC066612.1_vs_AC090124.1	ZNF157	0.409750359	1.63E-08
AC066612.1_vs_AC090124.1	PCSK1N	0.472906516	3.42E-11
AC066612.1_vs_AC090124.1	SYP	0.537537203	1.44E-14
AC066612.1_vs_AC090124.1	WNK3	0.496355358	2.46E-12
AC066612.1_vs_AC090124.1	TRO	0.41136003	1.42E-08
AC066612.1_vs_AC090124.1	MAGEH1	0.412952593	1.23E-08
AC066612.1_vs_AC090124.1	USP51	0.46687144	6.51E-11
AC066612.1_vs_AC090124.1	RTL5	0.512117335	3.73E-13
AC066612.1_vs_AC090124.1	NAP1L2	0.487842838	6.54E-12
AC066612.1_vs_AC090124.1	NEXMIF	0.460321775	1.29E-10
AC066612.1_vs_AC090124.1	ZDHHC15	0.41936229	6.91E-09
AC066612.1_vs_AC090124.1	MAGEE1	0.478039863	1.95E-11
AC066612.1_vs_AC090124.1	DACH2	0.460164731	1.32E-10
AC066612.1_vs_AC090124.1	NAP1L3	0.437803307	1.23E-09
AC066612.1_vs_AC090124.1	FAM133A	0.433689102	1.82E-09
AC066612.1_vs_AC090124.1	TCEAL2	0.508131909	6.07E-13
AC066612.1_vs_AC090124.1	TCEAL6	0.499519154	1.70E-12
AC066612.1_vs_AC090124.1	GPRASP1	0.498782912	1.85E-12
AC066612.1_vs_AC090124.1	GPRASP2	0.444184321	6.61E-10
AC066612.1_vs_AC090124.1	BEX1	0.559189706	8.88E-16
AC066612.1_vs_AC090124.1	TCEAL5	0.569226593	2.22E-16
AC066612.1_vs_AC090124.1	SLC25A53	0.401119114	3.45E-08
AC066612.1_vs_AC090124.1	ZCCHC18	0.487291968	6.96E-12
AC066612.1_vs_AC090124.1	RADX	0.516577098	2.15E-13
AC066612.1_vs_AC090124.1	RTL9	0.402501165	3.06E-08
AC066612.1_vs_AC090124.1	PAK3	0.558400137	8.88E-16
AC066612.1_vs_AC090124.1	DCX	0.496912955	2.30E-12
AC066612.1_vs_AC090124.1	GRIA3	0.606065156	0
AC066612.1_vs_AC090124.1	GPR119	0.569708562	0
AC066612.1_vs_AC090124.1	BRS3	0.52472861	7.70E-14
AC066612.1_vs_AC090124.1	PNMA3	0.462008849	1.09E-10
AC066612.1_vs_AC090124.1	PNMA6F	0.414683168	1.05E-08
AC066612.1_vs_AC090124.1	ATP2B3	0.411245656	1.43E-08
AC066612.1_vs_AC090124.1	PDZD4	0.457980318	1.65E-10
AC066612.1_vs_AC090124.1	RAB39B	0.532306646	2.89E-14
