# Supplementary material for: Immune Subtypes Based on Immune-Related lncRNA: Differential Prognostic Mechanism of Pancreatic Cancer
Source: Front Cell Dev Biol. 2021 Jul 7;9:698296. doi: 10.3389/fcell.2021.698296 (PMC8292792; doi:10.3389/fcell.2021.698296)
Supplement: Supplementary file 4 [file Data_Sheet_2.CSV]

LncRNA pairs	P.value	FDR
AC244035.1-vs-AC002386.1	1.15E-46	3.91E-42
AC244035.1-vs-AC003659.1	1.15E-46	3.91E-42
AC244035.1-vs-AC003958.2	6.34E-45	2.14E-40
AC244035.1-vs-AC004494.1	8.27E-19	2.78E-14
AC244035.1-vs-AC004832.1	7.78E-20	2.62E-15
AC244035.1-vs-AC006333.1	1.15E-46	3.91E-42
AC244035.1-vs-AC006372.3	1.77E-43	5.99E-39
AC244035.1-vs-AC006450.3	6.34E-45	2.14E-40
AC244035.1-vs-AC007344.1	6.34E-45	2.14E-40
AC244035.1-vs-AC007349.1	1.08E-12	3.62E-08
AC244035.1-vs-AC007359.1	1.15E-46	3.91E-42
AC244035.1-vs-AC007381.1	3.37E-42	1.14E-37
AC244035.1-vs-AC007563.1	6.23E-24	2.10E-19
AC244035.1-vs-AC007952.1	1.15E-46	3.91E-42
AC244035.1-vs-AC008060.1	1.15E-46	3.91E-42
AC244035.1-vs-AC008060.4	1.15E-46	3.91E-42
AC244035.1-vs-AC008549.2	1.15E-46	3.91E-42
AC244035.1-vs-AC008687.2	2.27E-12	7.62E-08
AC244035.1-vs-AC008794.1	3.37E-42	1.14E-37
AC066612.1-vs-AC008794.1	1.69E-09	5.68E-05
AC244035.1-vs-AC009102.2	2.87E-20	9.65E-16
AC244035.1-vs-AC009110.1	1.15E-46	3.91E-42
AC244035.1-vs-AC009468.2	1.15E-46	3.91E-42
AC244035.1-vs-AC010145.1	1.15E-46	3.91E-42
AC244035.1-vs-AC010177.1	6.34E-45	2.14E-40
AC244035.1-vs-AC010230.1	1.77E-43	5.99E-39
AC244035.1-vs-AC010486.3	1.15E-46	3.91E-42
AC244035.1-vs-AC010723.1	1.15E-46	3.91E-42
AC244035.1-vs-AC010857.1	5.77E-39	1.95E-34
AC244035.1-vs-AC010889.1	2.27E-12	7.62E-08
AC244035.1-vs-AC010967.2	1.15E-46	3.91E-42
AL133325.2-vs-AC011473.1	1.65E-09	5.53E-05
AC244035.1-vs-AC011473.1	2.73E-36	9.19E-32
AC066612.1-vs-AC011473.1	2.12E-09	7.12E-05
AC244035.1-vs-AC011840.1	5.77E-40	1.95E-35
AC244035.1-vs-AC011995.1	6.34E-45	2.14E-40
AC244035.1-vs-AC012379.1	2.92E-33	9.85E-29
AC244035.1-vs-AC012508.1	1.77E-43	5.99E-39
AC244035.1-vs-AC012508.2	6.23E-24	2.10E-19
AC244035.1-vs-AC012625.1	6.23E-24	2.10E-19
AC244035.1-vs-AC015468.2	1.15E-46	3.91E-42
AC244035.1-vs-AC015563.2	1.15E-46	3.91E-42
AC244035.1-vs-AC015845.2	1.29E-20	4.33E-16
AC244035.1-vs-AC015936.2	3.37E-42	1.14E-37
AC007563.1-vs-AC015936.2	2.12E-09	7.12E-05
AC244035.1-vs-AC016152.1	2.73E-36	9.19E-32
AC244035.1-vs-AC016550.3	1.15E-46	3.91E-42
AC244035.1-vs-AC016820.1	2.27E-12	7.62E-08
AC244035.1-vs-AC016822.1	4.89E-41	1.65E-36
AC244035.1-vs-AC016968.1	6.34E-45	2.14E-40
AC007563.1-vs-AC016968.1	8.03E-10	2.70E-05
AC244035.1-vs-AC017007.5	6.34E-45	2.14E-40
AC244035.1-vs-AC018450.2	5.77E-40	1.95E-35
AC244035.1-vs-AC018541.1	6.34E-45	2.14E-40
AC244035.1-vs-AC018685.2	3.37E-42	1.14E-37
AC244035.1-vs-AC018716.1	1.77E-43	5.99E-39
AC244035.1-vs-AC020551.1	1.15E-46	3.91E-42
AC244035.1-vs-AC021035.1	1.15E-46	3.91E-42
AC244035.1-vs-AC021979.1	6.34E-45	2.14E-40
AC244035.1-vs-AC022113.1	5.77E-39	1.95E-34
AC244035.1-vs-AC022150.1	1.15E-46	3.91E-42
AC244035.1-vs-AC022511.1	1.15E-46	3.91E-42
AC244035.1-vs-AC022929.1	1.15E-46	3.91E-42
AC244035.1-vs-AC023481.1	5.77E-39	1.95E-34
AC244035.1-vs-AC024588.1	7.78E-25	2.62E-20
AC244035.1-vs-AC024614.1	1.15E-46	3.91E-42
AC244035.1-vs-AC024651.2	1.15E-46	3.91E-42
AC244035.1-vs-AC025773.1	6.34E-45	2.14E-40
AC244035.1-vs-AC025811.1	1.91E-17	6.44E-13
AC244035.1-vs-AC027088.2	3.37E-42	1.14E-37
AC244035.1-vs-AC027688.1	1.15E-46	3.91E-42
AC244035.1-vs-AC044873.1	1.15E-46	3.91E-42
AC244035.1-vs-AC048352.1	6.34E-45	2.14E-40
AC244035.1-vs-AC051618.1	5.77E-39	1.95E-34
AC244035.1-vs-AC053503.4	2.04E-21	6.86E-17
AC244035.1-vs-AC060234.2	2.04E-21	6.86E-17
AC244035.1-vs-AC060765.2	6.34E-45	2.14E-40
AC244035.1-vs-AC063926.1	1.21E-22	4.08E-18
AC244035.1-vs-AC066612.1	6.23E-24	2.10E-19
AC244035.1-vs-AC073023.1	1.15E-46	3.91E-42
AC244035.1-vs-AC073094.1	6.34E-45	2.14E-40
AC244035.1-vs-AC073188.3	1.15E-46	3.91E-42
AC244035.1-vs-AC073336.1	6.34E-45	2.14E-40
AC244035.1-vs-AC073429.2	1.15E-46	3.91E-42
AC244035.1-vs-AC074052.2	3.37E-42	1.14E-37
AC244035.1-vs-AC079310.1	1.15E-46	3.91E-42
AC244035.1-vs-AC079801.1	1.15E-46	3.91E-42
AC244035.1-vs-AC083902.1	1.03E-34	3.48E-30
AC244035.1-vs-AC084880.2	1.15E-46	3.91E-42
AC244035.1-vs-AC087457.1	1.03E-34	3.48E-30
AC244035.1-vs-AC090124.1	1.77E-43	5.99E-39
AC066612.1-vs-AC090124.1	1.84E-09	6.19E-05
AC244035.1-vs-AC090150.2	1.15E-46	3.91E-42
AC244035.1-vs-AC090679.2	6.34E-45	2.14E-40
AC244035.1-vs-AC090696.1	1.15E-46	3.91E-42
AC244035.1-vs-AC090809.1	1.77E-43	5.99E-39
AC244035.1-vs-AC091953.1	1.15E-46	3.91E-42
AC244035.1-vs-AC092435.1	1.77E-43	5.99E-39
AC244035.1-vs-AC092801.1	2.86E-31	9.63E-27
AC244035.1-vs-AC092958.2	1.15E-46	3.91E-42
AC244035.1-vs-AC092979.1	5.50E-12	1.85E-07
AC244035.1-vs-AC093010.2	1.03E-34	3.48E-30
AC244035.1-vs-AC093330.1	1.77E-43	5.99E-39
AC244035.1-vs-AC093763.1	6.34E-45	2.14E-40
AC244035.1-vs-AC093911.1	6.34E-45	2.14E-40
AC244035.1-vs-AC094104.2	3.37E-42	1.14E-37
AC244035.1-vs-AC096666.1	6.34E-45	2.14E-40
AC244035.1-vs-AC097641.1	8.37E-28	2.82E-23
AC244035.1-vs-AC099328.2	1.15E-46	3.91E-42
AC244035.1-vs-AC099524.1	3.24E-15	1.09E-10
MIR7-3HG-vs-AC100861.1	1.32E-09	4.43E-05
AC244035.1-vs-AC102797.1	1.77E-43	5.99E-39
AC244035.1-vs-AC103855.3	6.34E-45	2.14E-40
AC244035.1-vs-AC104002.1	1.15E-46	3.91E-42
AC244035.1-vs-AC104002.2	6.34E-45	2.14E-40
AC244035.1-vs-AC104002.3	1.15E-46	3.91E-42
AC244035.1-vs-AC104071.1	6.34E-45	2.14E-40
AC244035.1-vs-AC104129.1	6.34E-45	2.14E-40
AC244035.1-vs-AC104389.2	1.15E-46	3.91E-42
AC244035.1-vs-AC104971.3	5.50E-12	1.85E-07
AC244035.1-vs-AC104985.2	1.19E-30	4.02E-26
AC244035.1-vs-AC105271.1	1.74E-35	5.88E-31
AC244035.1-vs-AC105362.1	1.15E-46	3.91E-42
AC244035.1-vs-AC105402.3	1.77E-43	5.99E-39
AC244035.1-vs-AC106771.1	6.34E-45	2.14E-40
AC244035.1-vs-AC106795.3	1.29E-20	4.33E-16
AC244035.1-vs-AC107023.1	1.15E-46	3.91E-42
AC244035.1-vs-AC107029.2	1.15E-46	3.91E-42
AL133325.2-vs-AC107391.1	1.22E-09	4.09E-05
AC244035.1-vs-AC107391.1	6.34E-45	2.14E-40
AC244035.1-vs-AC108727.2	1.15E-46	3.91E-42
AC066612.1-vs-AC108727.2	1.00E-09	3.36E-05
AC244035.1-vs-AC108879.1	3.37E-42	1.14E-37
AC244035.1-vs-AC110751.1	1.15E-46	3.91E-42
AC244035.1-vs-AC110813.1	5.03E-38	1.69E-33
AC244035.1-vs-AC115619.1	2.73E-36	9.19E-32
AC244035.1-vs-AC124301.1	1.15E-46	3.91E-42
AC244035.1-vs-AC126323.2	1.15E-46	3.91E-42
AC244035.1-vs-AC131956.1	6.34E-45	2.14E-40
AC244035.1-vs-AC133065.1	6.78E-29	2.29E-24
AC244035.1-vs-AC138356.3	6.53E-32	2.20E-27
AC244035.1-vs-AC138894.2	1.77E-43	5.99E-39
AC244035.1-vs-AC138965.2	2.86E-31	9.63E-27
AC244035.1-vs-AC139497.1	1.15E-46	3.91E-42
AC244035.1-vs-AC140481.1	6.78E-29	2.29E-24
AC244035.1-vs-AC226101.1	4.77E-30	1.61E-25
AC244035.1-vs-AC243830.3	1.77E-43	5.99E-39
FAM30A-vs-AC244035.1	4.73E-10	1.59E-05
LINC01934-vs-AC244035.1	7.28E-19	2.45E-14
AC060234.2-vs-AC244035.1	6.09E-11	2.05E-06
LINC02397-vs-AC244035.1	1.78E-20	5.98E-16
AC099524.1-vs-AC244035.1	2.91E-10	9.77E-06
SLC8A1-AS1-vs-AC244035.1	4.81E-38	1.62E-33
AC024588.1-vs-AC244035.1	8.43E-15	2.83E-10
LINC00683-vs-AC244035.1	6.44E-15	2.17E-10
KIAA0087-vs-AC244035.1	1.45E-17	4.89E-13
ARHGEF26-AS1-vs-AC244035.1	2.88E-26	9.69E-22
AC004494.1-vs-AC244035.1	8.54E-15	2.87E-10
LINC00870-vs-AC244035.1	1.18E-09	3.96E-05
AL031595.3-vs-AC244035.1	1.58E-19	5.33E-15
CHRM3-AS2-vs-AC244035.1	2.01E-09	6.76E-05
LINC02413-vs-AC244035.1	1.87E-10	6.29E-06
MDS2-vs-AC244035.1	5.49E-17	1.85E-12
AL031733.2-vs-AC244035.1	1.22E-15	4.10E-11
LIX1-AS1-vs-AC244035.1	3.38E-15	1.14E-10
AL391807.1-vs-AC244035.1	7.67E-18	2.58E-13
LINC02714-vs-AC244035.1	4.23E-13	1.42E-08
AC004832.1-vs-AC244035.1	4.09E-10	1.37E-05
LINC01484-vs-AC244035.1	3.91E-10	1.31E-05
LINC02325-vs-AC244035.1	2.09E-12	7.04E-08
AC244035.1-vs-AC246787.2	4.09E-18	1.37E-13
AC244035.1-vs-AC246793.1	4.89E-41	1.65E-36
AC066612.1-vs-AC246793.1	1.69E-09	5.68E-05
AC244035.1-vs-ADGRA1-AS1	1.77E-43	5.99E-39
AC244035.1-vs-ADGRD1-AS1	1.22E-14	4.10E-10
AC244035.1-vs-AF111169.2	1.15E-46	3.91E-42
AC244035.1-vs-AF131216.3	2.08E-16	6.99E-12
AC244035.1-vs-AF254983.1	1.15E-46	3.91E-42
AC244035.1-vs-AL022313.4	1.74E-35	5.88E-31
AC244035.1-vs-AL022314.1	1.03E-34	3.48E-30
AC244035.1-vs-AL031595.3	4.09E-18	1.37E-13
AC244035.1-vs-AL031710.1	2.04E-21	6.86E-17
AC244035.1-vs-AL031733.2	2.87E-20	9.65E-16
AC244035.1-vs-AL035691.1	4.89E-41	1.65E-36
AC244035.1-vs-AL050402.1	6.34E-45	2.14E-40
AC244035.1-vs-AL080313.2	1.74E-35	5.88E-31
AC244035.1-vs-AL096772.1	1.15E-46	3.91E-42
AL133325.2-vs-AL109946.1	1.39E-09	4.66E-05
AC244035.1-vs-AL109946.1	1.74E-35	5.88E-31
AC007563.1-vs-AL109946.1	4.09E-10	1.37E-05
AC244035.1-vs-AL121901.1	1.15E-46	3.91E-42
AC244035.1-vs-AL121908.1	1.77E-43	5.99E-39
AC244035.1-vs-AL121910.1	1.15E-46	3.91E-42
AC244035.1-vs-AL122008.3	3.25E-13	1.09E-08
AC244035.1-vs-AL132796.2	1.15E-46	3.91E-42
AC244035.1-vs-AL133167.1	1.15E-46	3.91E-42
AC244035.1-vs-AL133325.2	2.51E-13	8.43E-09
AC244035.1-vs-AL133465.1	6.34E-45	2.14E-40
AC244035.1-vs-AL136322.1	1.15E-46	3.91E-42
AC244035.1-vs-AL137078.2	1.15E-46	3.91E-42
AC244035.1-vs-AL138720.1	1.03E-34	3.48E-30
AC244035.1-vs-AL139020.1	1.83E-29	6.18E-25
AC244035.1-vs-AL139254.1	1.15E-46	3.91E-42
AC244035.1-vs-AL157402.1	2.92E-33	9.85E-29
AC244035.1-vs-AL157832.2	1.77E-43	5.99E-39
AC244035.1-vs-AL158013.1	6.34E-45	2.14E-40
AC244035.1-vs-AL158069.1	1.15E-46	3.91E-42
AC244035.1-vs-AL161629.1	1.15E-46	3.91E-42
AC244035.1-vs-AL161757.4	1.15E-46	3.91E-42
AC244035.1-vs-AL161781.2	2.66E-25	8.95E-21
AC244035.1-vs-AL161938.1	1.42E-32	4.78E-28
AC244035.1-vs-AL162427.1	3.89E-37	1.31E-32
AC244035.1-vs-AL163932.1	3.89E-37	1.31E-32
AC244035.1-vs-AL353608.1	6.34E-45	2.14E-40
AC244035.1-vs-AL353611.1	3.37E-42	1.14E-37
AC244035.1-vs-AL355306.2	6.34E-45	2.14E-40
AC244035.1-vs-AL355314.1	6.34E-45	2.14E-40
AC244035.1-vs-AL355314.2	6.34E-45	2.14E-40
AC244035.1-vs-AL355497.2	1.15E-46	3.91E-42
AC244035.1-vs-AL355526.1	1.15E-46	3.91E-42
AC244035.1-vs-AL356010.2	6.34E-45	2.14E-40
AC244035.1-vs-AL356417.1	8.37E-28	2.82E-23
AC244035.1-vs-AL358134.1	1.15E-46	3.91E-42
AC244035.1-vs-AL358612.1	1.15E-46	3.91E-42
AC244035.1-vs-AL359551.1	1.77E-43	5.99E-39
AC244035.1-vs-AL359636.1	1.15E-46	3.91E-42
AC244035.1-vs-AL360013.2	1.15E-46	3.91E-42
AC244035.1-vs-AL360175.1	1.15E-46	3.91E-42
AC244035.1-vs-AL365259.1	5.03E-38	1.69E-33
AC244035.1-vs-AL391807.1	2.87E-20	9.65E-16
AC244035.1-vs-AL441989.1	1.77E-43	5.99E-39
AC244035.1-vs-AL445218.1	6.34E-45	2.14E-40
AC244035.1-vs-AL445237.1	1.15E-46	3.91E-42
AC244035.1-vs-AL451081.1	6.34E-45	2.14E-40
AC244035.1-vs-AL512310.10	1.15E-46	3.91E-42
AC244035.1-vs-AL513304.1	6.34E-45	2.14E-40
AC244035.1-vs-AL590502.1	1.15E-46	3.91E-42
AC244035.1-vs-AL591643.1	1.15E-46	3.91E-42
AC244035.1-vs-AL592182.2	1.77E-43	5.99E-39
AC244035.1-vs-AL592429.2	9.11E-27	3.07E-22
AC244035.1-vs-AL773545.1	1.15E-46	3.91E-42
AC244035.1-vs-AL928921.1	3.37E-42	1.14E-37
AC244035.1-vs-AP000472.1	1.15E-46	3.91E-42
AC244035.1-vs-AP000550.2	6.34E-45	2.14E-40
AC244035.1-vs-AP000821.1	1.15E-46	3.91E-42
AC244035.1-vs-AP001652.1	6.34E-45	2.14E-40
AC244035.1-vs-AP002802.1	3.37E-42	1.14E-37
AC244035.1-vs-AP002840.1	4.77E-30	1.61E-25
AC244035.1-vs-AP002892.2	4.89E-41	1.65E-36
AC244035.1-vs-AP005273.1	6.34E-45	2.14E-40
AC244035.1-vs-ARHGEF26-AS1	7.78E-25	2.62E-20
AC244035.1-vs-C16orf97	1.15E-46	3.91E-42
AC244035.1-vs-C3orf67-AS1	6.34E-45	2.14E-40
AC244035.1-vs-C4B-AS1	1.15E-46	3.91E-42
AC244035.1-vs-CHRM3-AS2	3.25E-13	1.09E-08
AC244035.1-vs-COPDA1	1.50E-11	5.05E-07
AC244035.1-vs-DDC-AS1	6.34E-45	2.14E-40
AC244035.1-vs-DLGAP2-AS1	1.15E-46	3.91E-42
AC244035.1-vs-DSCR10	6.34E-45	2.14E-40
AC244035.1-vs-FAM138C	1.15E-46	3.91E-42
AC244035.1-vs-FAM230G	6.34E-45	2.14E-40
AC244035.1-vs-FAM242A	1.77E-43	5.99E-39
AC244035.1-vs-FAM245A	1.91E-17	6.44E-13
AC244035.1-vs-FAM30A	2.27E-12	7.62E-08
AC244035.1-vs-FAM41C	3.37E-42	1.14E-37
AC244035.1-vs-FO393408.1	1.15E-46	3.91E-42
AC244035.1-vs-GABRG3-AS1	1.15E-46	3.91E-42
AC244035.1-vs-HTR5A-AS1	6.34E-45	2.14E-40
AC244035.1-vs-ITPKB-IT1	1.83E-29	6.18E-25
AC244035.1-vs-KIAA0087	2.92E-33	9.85E-29
AC244035.1-vs-LHX5-AS1	3.37E-42	1.14E-37
AC244035.1-vs-LINC00237	5.03E-38	1.69E-33
AC244035.1-vs-LINC00269	5.77E-40	1.95E-35
AC244035.1-vs-LINC00278	1.08E-12	3.62E-08
AC244035.1-vs-LINC00290	6.34E-45	2.14E-40
AC244035.1-vs-LINC00358	1.15E-46	3.91E-42
AC244035.1-vs-LINC00363	1.77E-43	5.99E-39
AC244035.1-vs-LINC00376	6.34E-45	2.14E-40
AC244035.1-vs-LINC00402	9.18E-22	3.09E-17
AC244035.1-vs-LINC00448	1.15E-46	3.91E-42
LINC01586-vs-LINC00452	1.20E-10	4.05E-06
AC244035.1-vs-LINC00452	5.03E-38	1.69E-33
AC244035.1-vs-LINC00459	1.15E-46	3.91E-42
AC244035.1-vs-LINC00582	3.81E-11	1.28E-06
AC244035.1-vs-LINC00587	6.34E-45	2.14E-40
AC244035.1-vs-LINC00683	2.04E-21	6.86E-17
AC244035.1-vs-LINC00870	2.87E-20	9.65E-16
AC244035.1-vs-LINC00970	2.80E-27	9.44E-23
AC244035.1-vs-LINC01065	6.34E-45	2.14E-40
AC244035.1-vs-LINC01093	1.74E-35	5.88E-31
AC244035.1-vs-LINC01141	1.74E-35	5.88E-31
AC244035.1-vs-LINC01221	1.15E-46	3.91E-42
AC244035.1-vs-LINC01250	6.34E-45	2.14E-40
AC244035.1-vs-LINC01281	1.91E-17	6.44E-13
AC244035.1-vs-LINC01435	6.34E-45	2.14E-40
AC244035.1-vs-LINC01445	6.34E-45	2.14E-40
AC244035.1-vs-LINC01455	1.15E-46	3.91E-42
AC244035.1-vs-LINC01456	4.89E-41	1.65E-36
AC244035.1-vs-LINC01484	3.81E-11	1.28E-06
AC244035.1-vs-LINC01490	1.15E-46	3.91E-42
AC244035.1-vs-LINC01539	4.89E-41	1.65E-36
AC066612.1-vs-LINC01539	2.12E-09	7.12E-05
AC244035.1-vs-LINC01586	7.78E-25	2.62E-20
AC244035.1-vs-LINC01596	6.34E-45	2.14E-40
AC244035.1-vs-LINC01616	1.15E-46	3.91E-42
AC244035.1-vs-LINC01625	1.71E-23	5.75E-19
AC244035.1-vs-LINC01628	1.15E-46	3.91E-42
AC244035.1-vs-LINC01639	6.34E-45	2.14E-40
LINC01586-vs-LINC01685	1.07E-09	3.59E-05
AC244035.1-vs-LINC01685	3.37E-42	1.14E-37
AC066612.1-vs-LINC01685	1.32E-09	4.43E-05
AC244035.1-vs-LINC01706	1.15E-46	3.91E-42
AC244035.1-vs-LINC01717	3.37E-42	1.14E-37
AC244035.1-vs-LINC01757	1.15E-46	3.91E-42
AC244035.1-vs-LINC01761	1.15E-46	3.91E-42
AC244035.1-vs-LINC01774	1.15E-46	3.91E-42
AC244035.1-vs-LINC01790	6.34E-45	2.14E-40
AC244035.1-vs-LINC01793	1.77E-43	5.99E-39
AC244035.1-vs-LINC01794	6.34E-45	2.14E-40
AC244035.1-vs-LINC01799	8.86E-26	2.98E-21
AC244035.1-vs-LINC01800	5.77E-39	1.95E-34
AC244035.1-vs-LINC01853	1.15E-46	3.91E-42
AC244035.1-vs-LINC01854	1.15E-46	3.91E-42
AC244035.1-vs-LINC01885	2.43E-15	8.17E-11
AC244035.1-vs-LINC01886	1.22E-14	4.10E-10
AC244035.1-vs-LINC01891	7.78E-25	2.62E-20
AC244035.1-vs-LINC01896	6.34E-45	2.14E-40
AC244035.1-vs-LINC01927	6.27E-22	2.11E-17
AC244035.1-vs-LINC01934	9.18E-22	3.09E-17
AC244035.1-vs-LINC01939	5.77E-40	1.95E-35
AC244035.1-vs-LINC01964	6.34E-45	2.14E-40
AC244035.1-vs-LINC02027	2.88E-26	9.69E-22
AC244035.1-vs-LINC02101	2.23E-24	7.50E-20
AC244035.1-vs-LINC02132	1.21E-22	4.08E-18
AC244035.1-vs-LINC02153	1.15E-46	3.91E-42
AC244035.1-vs-LINC02230	1.15E-46	3.91E-42
AC244035.1-vs-LINC02245	1.77E-43	5.99E-39
AC244035.1-vs-LINC02273	4.25E-11	1.43E-06
AC244035.1-vs-LINC02286	1.77E-43	5.99E-39
AC244035.1-vs-LINC02311	1.15E-46	3.91E-42
AC244035.1-vs-LINC02325	8.37E-28	2.82E-23
AC244035.1-vs-LINC02335	1.77E-43	5.99E-39
AC244035.1-vs-LINC02378	1.77E-43	5.99E-39
AC244035.1-vs-LINC02397	1.83E-29	6.18E-25
AC244035.1-vs-LINC02413	1.71E-23	5.75E-19
AC244035.1-vs-LINC02422	8.54E-14	2.87E-09
LINC01586-vs-LINC02458	8.41E-10	2.82E-05
AC244035.1-vs-LINC02458	2.73E-36	9.19E-32
AC244035.1-vs-LINC02500	6.34E-45	2.14E-40
AC244035.1-vs-LINC02540	1.15E-46	3.91E-42
AC244035.1-vs-LINC02548	1.15E-46	3.91E-42
AC244035.1-vs-LINC02616	5.77E-39	1.95E-34
AC244035.1-vs-LINC02658	1.77E-43	5.99E-39
AC244035.1-vs-LINC02670	1.15E-46	3.91E-42
AC244035.1-vs-LINC02687	6.34E-45	2.14E-40
AC244035.1-vs-LINC02714	2.42E-28	8.16E-24
AC244035.1-vs-LINC02787	6.34E-45	2.14E-40
AC244035.1-vs-LINC02812	1.91E-17	6.44E-13
AC244035.1-vs-LINC02841	6.34E-45	2.14E-40
AC244035.1-vs-LINGO1-AS1	1.77E-43	5.99E-39
LINC01586-vs-LIX1-AS1	4.69E-10	1.58E-05
AC244035.1-vs-LIX1-AS1	4.77E-30	1.61E-25
AC244035.1-vs-LY86-AS1	3.37E-42	1.14E-37
AC066612.1-vs-LY86-AS1	1.32E-09	4.43E-05
AL133325.2-vs-MAGEA4-AS1	1.22E-09	4.09E-05
AC244035.1-vs-MAGEA4-AS1	1.77E-43	5.99E-39
AC244035.1-vs-MAPT-AS1	1.77E-43	5.99E-39
AC066612.1-vs-MAPT-AS1	1.69E-09	5.68E-05
AC244035.1-vs-MAPT-IT1	1.77E-43	5.99E-39
AC244035.1-vs-MDS2	9.18E-22	3.09E-17
AC244035.1-vs-MIMT1	5.03E-38	1.69E-33
AC244035.1-vs-MIR217HG	6.82E-16	2.29E-11
AC100861.1-vs-MIR7-3HG	1.32E-09	4.43E-05
AC244035.1-vs-MRGPRG-AS1	6.34E-45	2.14E-40
AC244035.1-vs-PAPPA-AS2	6.34E-45	2.14E-40
AC244035.1-vs-PAUPAR	5.77E-39	1.95E-34
AC244035.1-vs-PCGEM1	6.34E-45	2.14E-40
AC244035.1-vs-PHEX-AS1	1.77E-43	5.99E-39
AC244035.1-vs-PRORY	6.34E-45	2.14E-40
AC244035.1-vs-RAPGEF4-AS1	1.15E-46	3.91E-42
AC244035.1-vs-RASA3-IT1	9.11E-27	3.07E-22
AC244035.1-vs-SLC8A1-AS1	1.77E-43	5.99E-39
AC244035.1-vs-TTTY14	6.95E-12	2.33E-07
AC244035.1-vs-TTTY4C	1.15E-46	3.91E-42
AC244035.1-vs-TTTY7B	1.15E-46	3.91E-42
AC244035.1-vs-U62631.1	5.50E-12	1.85E-07
AC244035.1-vs-VAV3-AS1	2.66E-25	8.95E-21
AC244035.1-vs-Z95114.2	6.34E-45	2.14E-40
AC244035.1-vs-ZFY-AS1	2.51E-13	8.43E-09
AC244035.1-vs-ZNF385D-AS2	6.34E-45	2.14E-40
