# Supplementary material for: Immune Subtypes Based on Immune-Related lncRNA: Differential Prognostic Mechanism of Pancreatic Cancer
Source: Front Cell Dev Biol. 2021 Jul 7;9:698296. doi: 10.3389/fcell.2021.698296 (PMC8292792; doi:10.3389/fcell.2021.698296)
Supplement: Supplementary file 5 [file Data_Sheet_3.CSV]

LncRNA pairs	p.value	HR	Low 95%CI	High 95%CI
CASC15-vs-AC002091.1	0.000971255	2.036449355	1.334608199	3.107373369
AC244035.1-vs-AC002386.1	0.000778756	0.475507854	0.308212162	0.733610632
AC244035.1-vs-AC003659.1	0.000778756	0.475507854	0.308212162	0.733610632
AC244035.1-vs-AC003958.2	0.000461287	0.462207799	0.300104163	0.711872996
AC104985.2-vs-AC003958.2	0.000719486	0.420141501	0.254182468	0.69445734
AC008687.3-vs-AC004494.1	0.000482885	2.400231085	1.467944771	3.924609003
AL391807.1-vs-AC004494.1	0.000387132	0.427242443	0.267112569	0.683367713
CASC15-vs-AC004687.1	0.000701948	2.043603694	1.351683318	3.089714879
LINC00578-vs-AC004687.1	0.000111936	2.340619125	1.520376238	3.603382998
AC244035.1-vs-AC006333.1	0.000778756	0.475507854	0.308212162	0.733610632
AL133325.3-vs-AC007349.1	0.000996831	0.493900561	0.324495717	0.751744173
AC244035.1-vs-AC007359.1	0.000778756	0.475507854	0.308212162	0.733610632
AC244035.1-vs-AC007381.1	0.000804336	0.477630003	0.31003622	0.735818608
AC244035.1-vs-AC007952.1	0.000778756	0.475507854	0.308212162	0.733610632
AC244035.1-vs-AC008060.1	0.000778756	0.475507854	0.308212162	0.733610632
AC244035.1-vs-AC008060.4	0.000778756	0.475507854	0.308212162	0.733610632
AC244035.1-vs-AC008549.2	0.000778756	0.475507854	0.308212162	0.733610632
AL391807.1-vs-AC008687.2	0.000325779	0.417454832	0.25924177	0.672223988
LINC00861-vs-AC008687.3	0.000495536	0.471792276	0.30915142	0.719996538
AC090559.1-vs-AC008760.2	0.000455802	0.41165643	0.250619724	0.676167915
AC244035.1-vs-AC008794.1	0.000382655	0.459264204	0.298936731	0.705579433
AC244035.1-vs-AC009110.1	0.000778756	0.475507854	0.308212162	0.733610632
AC244035.1-vs-AC009468.2	0.000778756	0.475507854	0.308212162	0.733610632
AC244035.1-vs-AC010145.1	0.000778756	0.475507854	0.308212162	0.733610632
AC244035.1-vs-AC010486.3	0.000778756	0.475507854	0.308212162	0.733610632
AC244035.1-vs-AC010723.1	0.000778756	0.475507854	0.308212162	0.733610632
AC008687.2-vs-AC010889.1	9.74E-05	2.322864541	1.520326585	3.549039875
AC244035.1-vs-AC010967.2	0.000778756	0.475507854	0.308212162	0.733610632
AC244035.1-vs-AC011840.1	0.000719719	0.478928252	0.312590478	0.733778815
LINC01586-vs-AC012379.1	0.000146519	0.44339089	0.291378541	0.674708169
AC244035.1-vs-AC012379.1	0.000416187	0.473635499	0.312766762	0.717245605
AC244035.1-vs-AC015468.2	0.000778756	0.475507854	0.308212162	0.733610632
AC244035.1-vs-AC015563.2	0.000778756	0.475507854	0.308212162	0.733610632
AC140481.1-vs-AC015845.2	0.000715477	0.421372988	0.255418283	0.695154601
AC244035.1-vs-AC016550.3	0.000778756	0.475507854	0.308212162	0.733610632
AC244035.1-vs-AC016968.1	0.000355618	0.455530937	0.295864981	0.70136193
AC244035.1-vs-AC020551.1	0.000778756	0.475507854	0.308212162	0.733610632
AC244035.1-vs-AC021035.1	0.000778756	0.475507854	0.308212162	0.733610632
LINC01799-vs-AC022113.1	0.000666142	2.121209502	1.375610108	3.270933913
AC244035.1-vs-AC022150.1	0.000778756	0.475507854	0.308212162	0.733610632
AC244035.1-vs-AC022511.1	0.000778756	0.475507854	0.308212162	0.733610632
AC244035.1-vs-AC022929.1	0.000778756	0.475507854	0.308212162	0.733610632
AC244035.1-vs-AC024614.1	0.000778756	0.475507854	0.308212162	0.733610632
AC104985.2-vs-AC024614.1	0.000719486	0.420141501	0.254182468	0.69445734
AC244035.1-vs-AC024651.2	0.000778756	0.475507854	0.308212162	0.733610632
AC244035.1-vs-AC025773.1	0.000434944	0.460668615	0.299123058	0.709459092
AC104985.2-vs-AC027088.2	0.000887496	0.426198498	0.25775877	0.704709912
AC244035.1-vs-AC027688.1	0.000778756	0.475507854	0.308212162	0.733610632
AL034397.3-vs-AC037198.1	0.000309924	0.460676886	0.302333595	0.701950418
AC244035.1-vs-AC044873.1	0.000778756	0.475507854	0.308212162	0.733610632
AC244035.1-vs-AC073023.1	0.000778756	0.475507854	0.308212162	0.733610632
AC244035.1-vs-AC073188.3	0.000778756	0.475507854	0.308212162	0.733610632
AC104985.2-vs-AC073188.3	0.000719486	0.420141501	0.254182468	0.69445734
AC244035.1-vs-AC073429.2	0.000778756	0.475507854	0.308212162	0.733610632
AC244035.1-vs-AC079310.1	0.000778756	0.475507854	0.308212162	0.733610632
AC244035.1-vs-AC079801.1	0.000778756	0.475507854	0.308212162	0.733610632
AC104985.2-vs-AC083902.1	0.000575015	0.406335304	0.243358552	0.678457271
AC244035.1-vs-AC084880.2	0.000778756	0.475507854	0.308212162	0.733610632
AC104985.2-vs-AC084880.2	0.000719486	0.420141501	0.254182468	0.69445734
AC244035.1-vs-AC090124.1	0.00023034	0.445554531	0.28977936	0.685068945
AC066612.1-vs-AC090124.1	0.000413186	0.477245267	0.31655245	0.719511236
AC244035.1-vs-AC090150.2	0.000778756	0.475507854	0.308212162	0.733610632
AC008760.2-vs-AC090559.1	0.000455802	2.429210203	1.478922585	3.990108929
AC244035.1-vs-AC090696.1	0.000778756	0.475507854	0.308212162	0.733610632
AC244035.1-vs-AC090809.1	0.0003984	0.459845604	0.299139188	0.706888259
AC104985.2-vs-AC090809.1	0.000719486	0.420141501	0.254182468	0.69445734
AC244035.1-vs-AC091953.1	0.000778756	0.475507854	0.308212162	0.733610632
AC244035.1-vs-AC092958.2	0.000778756	0.475507854	0.308212162	0.733610632
AC244035.1-vs-AC093763.1	0.000461287	0.462207799	0.300104163	0.711872996
AC104985.2-vs-AC093763.1	0.000887496	0.426198498	0.25775877	0.704709912
AC244035.1-vs-AC099328.2	0.000778756	0.475507854	0.308212162	0.733610632
AC244035.1-vs-AC102797.1	0.000608036	0.469825623	0.305046655	0.72361428
AC244035.1-vs-AC104002.1	0.000778756	0.475507854	0.308212162	0.733610632
AC244035.1-vs-AC104002.3	0.000778756	0.475507854	0.308212162	0.733610632
AC244035.1-vs-AC104389.2	0.000778756	0.475507854	0.308212162	0.733610632
AC008687.2-vs-AC104985.2	0.000924989	2.238155122	1.389499639	3.605138288
AC244035.1-vs-AC105362.1	0.000778756	0.475507854	0.308212162	0.733610632
AC244035.1-vs-AC106771.1	0.000461287	0.462207799	0.300104163	0.711872996
AC104985.2-vs-AC106771.1	0.000785233	0.416862095	0.250143914	0.69469612
AC244035.1-vs-AC107023.1	0.000778756	0.475507854	0.308212162	0.733610632
AC244035.1-vs-AC107029.2	0.000778756	0.475507854	0.308212162	0.733610632
AC244035.1-vs-AC107391.1	0.00048734	0.463688635	0.301060111	0.714166845
AC244035.1-vs-AC108727.2	0.000778756	0.475507854	0.308212162	0.733610632
FAM230G-vs-AC108879.1	0.000987375	0.436668541	0.266713533	0.714922158
AC244035.1-vs-AC108879.1	0.000345001	0.455822203	0.296441122	0.70089426
AC244035.1-vs-AC110751.1	0.000778756	0.475507854	0.308212162	0.733610632
AC244035.1-vs-AC124301.1	0.000778756	0.475507854	0.308212162	0.733610632
AC244035.1-vs-AC126323.2	0.000778756	0.475507854	0.308212162	0.733610632
AC244035.1-vs-AC131956.1	0.000660233	0.47247199	0.306884214	0.727407181
AC244035.1-vs-AC138894.2	0.000823726	0.479007436	0.311189914	0.737325067
AC244035.1-vs-AC139497.1	0.000778756	0.475507854	0.308212162	0.733610632
AC008760.2-vs-AC145098.1	0.000984608	2.216075166	1.380427435	3.557585871
AL590764.1-vs-AC243960.1	0.000375672	2.156103379	1.411861484	3.292661379
CASC15-vs-AC243960.1	0.000165138	2.209178785	1.462628683	3.336780525
LINC00578-vs-AC243960.1	0.000363584	2.317941559	1.460117034	3.67974138
AC104985.2-vs-AC246793.1	0.000505481	0.402801354	0.241288422	0.672427335
AC244035.1-vs-AF111169.2	0.000778756	0.475507854	0.308212162	0.733610632
AC244035.1-vs-AF254983.1	0.000778756	0.475507854	0.308212162	0.733610632
AC008687.2-vs-AL031733.2	0.000634514	2.237646701	1.409676828	3.55192244
AC037198.1-vs-AL034397.3	0.000419649	2.126575988	1.398327048	3.234097087
AC009093.1-vs-AL034397.3	0.000838779	2.028314522	1.339324269	3.071742891
AC008760.2-vs-AL034397.3	0.000540758	2.388902305	1.458628817	3.912478733
LINC00578-vs-AL034397.3	0.000676324	2.090693797	1.366474558	3.198742727
AC244035.1-vs-AL080313.2	0.000178488	0.444175062	0.290556841	0.679011669
AC244035.1-vs-AL096772.1	0.000778756	0.475507854	0.308212162	0.733610632
AC244035.1-vs-AL121901.1	0.000778756	0.475507854	0.308212162	0.733610632
AC244035.1-vs-AL121910.1	0.000778756	0.475507854	0.308212162	0.733610632
AC244035.1-vs-AL132796.2	0.000778756	0.475507854	0.308212162	0.733610632
AC244035.1-vs-AL133167.1	0.000778756	0.475507854	0.308212162	0.733610632
LINC01094-vs-AL133371.2	3.89E-05	2.428646165	1.591327752	3.706541399
AC244035.1-vs-AL136322.1	0.000778756	0.475507854	0.308212162	0.733610632
AC244035.1-vs-AL137078.2	0.000778756	0.475507854	0.308212162	0.733610632
AL022313.4-vs-AL138720.1	0.000370422	0.377033819	0.220381858	0.645037218
AC244035.1-vs-AL139254.1	0.000778756	0.475507854	0.308212162	0.733610632
AC244035.1-vs-AL158069.1	0.000778756	0.475507854	0.308212162	0.733610632
AC104985.2-vs-AL158069.1	0.000719486	0.420141501	0.254182468	0.69445734
AC244035.1-vs-AL161629.1	0.000778756	0.475507854	0.308212162	0.733610632
AC244035.1-vs-AL161757.4	0.000778756	0.475507854	0.308212162	0.733610632
AC244035.1-vs-AL355306.2	0.000499378	0.464354148	0.301491399	0.715193787
AC244035.1-vs-AL355497.2	0.000778756	0.475507854	0.308212162	0.733610632
AC244035.1-vs-AL355526.1	0.000778756	0.475507854	0.308212162	0.733610632
AC244035.1-vs-AL358134.1	0.000778756	0.475507854	0.308212162	0.733610632
AC244035.1-vs-AL358612.1	0.000778756	0.475507854	0.308212162	0.733610632
AC244035.1-vs-AL359636.1	0.000778756	0.475507854	0.308212162	0.733610632
AC244035.1-vs-AL360013.2	0.000778756	0.475507854	0.308212162	0.733610632
AC244035.1-vs-AL360175.1	0.000778756	0.475507854	0.308212162	0.733610632
AC004494.1-vs-AL391807.1	0.00040629	2.240262835	1.432617725	3.503221748
AC008687.2-vs-AL391807.1	0.000884777	2.172875736	1.375163045	3.433330312
AC008687.3-vs-AL391807.1	0.000301296	2.60300117	1.549399744	4.373058094
AC244035.1-vs-AL445237.1	0.000778756	0.475507854	0.308212162	0.733610632
AC244035.1-vs-AL451081.1	0.000778756	0.475507854	0.308212162	0.733610632
AC244035.1-vs-AL512310.10	0.000778756	0.475507854	0.308212162	0.733610632
AC244035.1-vs-AL513304.1	0.00048734	0.463688635	0.301060111	0.714166845
AC244035.1-vs-AL590502.1	0.000778756	0.475507854	0.308212162	0.733610632
AC243960.1-vs-AL590764.1	0.000375672	0.463799653	0.303705691	0.708284779
AC244035.1-vs-AL591643.1	0.000778756	0.475507854	0.308212162	0.733610632
AC244035.1-vs-AL773545.1	0.000778756	0.475507854	0.308212162	0.733610632
AC244035.1-vs-AP000472.1	0.000778756	0.475507854	0.308212162	0.733610632
AC244035.1-vs-AP000821.1	0.000778756	0.475507854	0.308212162	0.733610632
AC244035.1-vs-AP002802.1	0.000439748	0.461874293	0.300235786	0.710534429
AC244035.1-vs-AP005273.1	0.000673113	0.473069442	0.307290259	0.728284383
AC244035.1-vs-C16orf97	0.000778756	0.475507854	0.308212162	0.733610632
AC244035.1-vs-C4B-AS1	0.000778756	0.475507854	0.308212162	0.733610632
AC243960.1-vs-CASC15	0.000165138	0.452656891	0.299690073	0.683700526
WAKMAR2-vs-CASC15	0.000282144	0.442906922	0.285368135	0.687415718
AC002091.1-vs-CASC15	0.000971255	0.491050758	0.321815206	0.749283573
AC008687.3-vs-CHRM3-AS2	0.000502942	2.303057761	1.439474626	3.684729801
AC244035.1-vs-DLGAP2-AS1	0.000778756	0.475507854	0.308212162	0.733610632
AC244035.1-vs-DSCR10	0.000461287	0.462207799	0.300104163	0.711872996
AC104985.2-vs-DSCR10	0.000719486	0.420141501	0.254182468	0.69445734
AC244035.1-vs-FAM138C	0.000778756	0.475507854	0.308212162	0.733610632
AC244035.1-vs-FAM242A	0.000755812	0.475615054	0.308649774	0.732900843
AC104985.2-vs-FAM242A	0.000719486	0.420141501	0.254182468	0.69445734
AC244035.1-vs-FO393408.1	0.000778756	0.475507854	0.308212162	0.733610632
AC244035.1-vs-GABRG3-AS1	0.000778756	0.475507854	0.308212162	0.733610632
AC244035.1-vs-LINC00358	0.000778756	0.475507854	0.308212162	0.733610632
AC244035.1-vs-LINC00376	0.000334382	0.454005094	0.294904294	0.69894074
AC244035.1-vs-LINC00448	0.000778756	0.475507854	0.308212162	0.733610632
AC244035.1-vs-LINC00452	6.08E-05	0.421769204	0.276568103	0.64320238
AC244035.1-vs-LINC00459	0.000778756	0.475507854	0.308212162	0.733610632
AC104985.2-vs-LINC00459	0.000841822	0.424697576	0.256888052	0.702126975
AC243960.1-vs-LINC00578	0.000504378	0.440144354	0.27718767	0.698902128
AL034397.3-vs-LINC00578	0.000417487	0.462711077	0.30158881	0.709912085
AC004687.1-vs-LINC00578	0.000133928	0.431246633	0.280070789	0.66402376
AC244035.1-vs-LINC00587	0.000778756	0.475507854	0.308212162	0.733610632
AC008687.3-vs-LINC00861	0.000710825	2.068579889	1.358042659	3.150875068
AC008687.3-vs-LINC00996	0.000484396	2.084852642	1.379893091	3.149961809
FAM230G-vs-LINC01065	0.000812359	0.458455237	0.290434463	0.723678597
LINC01586-vs-LINC01093	0.000504333	0.480063763	0.317485318	0.725895666
AL022313.4-vs-LINC01093	0.000167669	0.369622896	0.220112578	0.620687317
AL133371.2-vs-LINC01094	3.89E-05	0.411752035	0.26979329	0.628406058
AC104985.2-vs-LINC01141	0.000694206	0.41911248	0.25356928	0.692730879
AC244035.1-vs-LINC01221	0.000778756	0.475507854	0.308212162	0.733610632
AC244035.1-vs-LINC01455	0.000778756	0.475507854	0.308212162	0.733610632
AC244035.1-vs-LINC01490	0.000778756	0.475507854	0.308212162	0.733610632
AC244035.1-vs-LINC01539	0.000451307	0.462631116	0.300748188	0.711650337
AC244035.1-vs-LINC01616	0.000778756	0.475507854	0.308212162	0.733610632
AC244035.1-vs-LINC01628	0.000778756	0.475507854	0.308212162	0.733610632
AC244035.1-vs-LINC01639	0.000461287	0.462207799	0.300104163	0.711872996
AC104985.2-vs-LINC01639	0.000719486	0.420141501	0.254182468	0.69445734
AC244035.1-vs-LINC01685	0.000451307	0.462631116	0.300748188	0.711650337
AC244035.1-vs-LINC01706	0.000778756	0.475507854	0.308212162	0.733610632
AC244035.1-vs-LINC01757	0.000778756	0.475507854	0.308212162	0.733610632
AC244035.1-vs-LINC01761	0.000778756	0.475507854	0.308212162	0.733610632
AC244035.1-vs-LINC01774	0.000778756	0.475507854	0.308212162	0.733610632
AC022113.1-vs-LINC01799	0.000391777	0.383100476	0.225408676	0.651110585
AC244035.1-vs-LINC01800	0.000708869	0.478624323	0.31244149	0.733197255
AC244035.1-vs-LINC01853	0.000778756	0.475507854	0.308212162	0.733610632
AC244035.1-vs-LINC01854	0.000778756	0.475507854	0.308212162	0.733610632
AC104985.2-vs-LINC01854	0.000719486	0.420141501	0.254182468	0.69445734
AL391807.1-vs-LINC01934	0.000531144	0.445770149	0.282231493	0.704071057
AC140481.1-vs-LINC02132	0.000166359	0.360327756	0.211808428	0.612988315
AC244035.1-vs-LINC02153	0.000778756	0.475507854	0.308212162	0.733610632
AC244035.1-vs-LINC02230	0.000778756	0.475507854	0.308212162	0.733610632
AC244035.1-vs-LINC02311	0.000778756	0.475507854	0.308212162	0.733610632
AC244035.1-vs-LINC02335	0.000191125	0.441137526	0.286969284	0.67812943
AC104985.2-vs-LINC02335	0.000719486	0.420141501	0.254182468	0.69445734
AC244035.1-vs-LINC02540	0.000778756	0.475507854	0.308212162	0.733610632
AC244035.1-vs-LINC02548	0.000778756	0.475507854	0.308212162	0.733610632
AC244035.1-vs-LINC02670	0.000778756	0.475507854	0.308212162	0.733610632
AC244035.1-vs-LINC02841	0.000673113	0.473069442	0.307290259	0.728284383
AC104985.2-vs-LINGO1-AS1	0.000817873	0.423846551	0.256380592	0.700700071
AC244035.1-vs-LY86-AS1	0.000575595	0.467973974	0.303727664	0.72103949
AC244035.1-vs-MAGEA4-AS1	0.000337557	0.455144497	0.295962004	0.699942932
AC104985.2-vs-MAGEA4-AS1	0.000495745	0.402265864	0.240971987	0.671521314
AC140481.1-vs-PAUPAR	0.000593459	0.455061769	0.290366481	0.713171894
TNFRSF10A-AS1-vs-PCED1B-AS1	0.000660088	2.354857509	1.438457733	3.85506905
TNFRSF10A-AS1-vs-PTOV1-AS2	1.02E-05	2.663030175	1.723602257	4.114481568
AC244035.1-vs-RAPGEF4-AS1	0.000778756	0.475507854	0.308212162	0.733610632
PCED1B-AS1-vs-TNFRSF10A-AS1	0.000660088	0.424654144	0.259398726	0.695189005
PTOV1-AS2-vs-TNFRSF10A-AS1	1.02E-05	0.37551208	0.243043986	0.580180257
AC008687.2-vs-TTTY14	0.000903061	2.020567569	1.333792962	3.060964797
AC244035.1-vs-TTTY4C	0.000778756	0.475507854	0.308212162	0.733610632
AC244035.1-vs-TTTY7B	0.000778756	0.475507854	0.308212162	0.733610632
CASC15-vs-WAKMAR2	0.000282144	2.257810727	1.454723791	3.504245486
LINC01586-vs-Z95114.2	0.000461318	0.470516755	0.308559671	0.717482021
AC244035.1-vs-Z95114.2	0.000334382	0.454005094	0.294904294	0.69894074
