# Supplementary material for: Immune Subtypes Based on Immune-Related lncRNA: Differential Prognostic Mechanism of Pancreatic Cancer
Source: Front Cell Dev Biol. 2021 Jul 7;9:698296. doi: 10.3389/fcell.2021.698296 (PMC8292792; doi:10.3389/fcell.2021.698296)
Supplement: Supplementary file 6 [file Data_Sheet_4.ZIP]

Archive with 21 entries (20 files):
- Supplementary/
- Supplementary/Difference lncRNA pairs between C1 and C2 .csv
- __MACOSX/Supplementary/._Difference lncRNA pairs between C1 and C2 .csv
- Supplementary/3 lncRNA pairs related to mRNA.csv
- __MACOSX/Supplementary/._3 lncRNA pairs related to mRNA.csv
- Supplementary/Prognostic related TCGA lncRNA pair data.csv
- __MACOSX/Supplementary/._Prognostic related TCGA lncRNA pair data.csv
- Supplementary/.DS_Store
- __MACOSX/Supplementary/._.DS_Store
- Supplementary/Immune infiltration analysis results.csv
- __MACOSX/Supplementary/._Immune infiltration analysis results.csv
- Supplementary/Correlation results of lncRNA and immune-related genes.csv
- __MACOSX/Supplementary/._Correlation results of lncRNA and immune-related genes.csv
- Supplementary/immune-GeneList.txt
- __MACOSX/Supplementary/._immune-GeneList.txt
- Supplementary/Univariate COX analysis in training set.csv
- __MACOSX/Supplementary/._Univariate COX analysis in training set.csv
- Supplementary/GO and KEGG in different risk categories.txt
- __MACOSX/Supplementary/._GO and KEGG in different risk categories.txt
- Supplementary/Statistics of clinical information of TCGA-PAAD patients.docx
- __MACOSX/Supplementary/._Statistics of clinical information of TCGA-PAAD patients.docx
