# Supplementary material for: Immune Subtypes Based on Immune-Related lncRNA: Differential Prognostic Mechanism of Pancreatic Cancer
Source: Front Cell Dev Biol. 2021 Jul 7;9:698296. doi: 10.3389/fcell.2021.698296 (PMC8292792; doi:10.3389/fcell.2021.698296)
Supplement: Supplementary file 6 [file Data_Sheet_4.ZIP › Supplementary/Difference lncRNA pairs between C1 and C2 .csv]

	P.value	FDR
AC244035.1-vs-AC002386.1	1.15187260561154e-46	3.91164418139624e-42
AC244035.1-vs-AC003659.1	1.15187260561154e-46	3.91164418139624e-42
AC244035.1-vs-AC003958.2	6.33529933086328e-45	2.14481558846376e-40
AC244035.1-vs-AC004494.1	8.27157712707959e-19	2.78264126132085e-14
AC244035.1-vs-AC004832.1	7.78230033543727e-20	2.61827712485452e-15
AC244035.1-vs-AC006333.1	1.15187260561154e-46	3.91164418139624e-42
AC244035.1-vs-AC006372.3	1.77388381264179e-43	5.99359862615407e-39
AC244035.1-vs-AC006450.3	6.33529933086328e-45	2.14481558846376e-40
AC244035.1-vs-AC007344.1	6.33529933086328e-45	2.14481558846376e-40
AC244035.1-vs-AC007349.1	1.0780409024143e-12	3.62372668937544e-08
AC244035.1-vs-AC007359.1	1.15187260561154e-46	3.91164418139624e-42
AC244035.1-vs-AC007381.1	3.37037924401931e-42	1.13770521761116e-37
AC244035.1-vs-AC007563.1	6.23462483884212e-24	2.09901114449298e-19
AC244035.1-vs-AC007952.1	1.15187260561154e-46	3.91164418139624e-42
AC244035.1-vs-AC008060.1	1.15187260561154e-46	3.91164418139624e-42
AC244035.1-vs-AC008060.4	1.15187260561154e-46	3.91164418139624e-42
AC244035.1-vs-AC008549.2	1.15187260561154e-46	3.91164418139624e-42
AC244035.1-vs-AC008687.2	2.26563076570289e-12	7.61501156660397e-08
AC244035.1-vs-AC008794.1	3.37037924401931e-42	1.13770521761116e-37
AC066612.1-vs-AC008794.1	1.69307701410872e-09	5.68484469027285e-05
AC244035.1-vs-AC009102.2	2.86725490102895e-20	9.64773929098222e-16
AC244035.1-vs-AC009110.1	1.15187260561154e-46	3.91164418139624e-42
AC244035.1-vs-AC009468.2	1.15187260561154e-46	3.91164418139624e-42
AC244035.1-vs-AC010145.1	1.15187260561154e-46	3.91164418139624e-42
AC244035.1-vs-AC010177.1	6.33529933086328e-45	2.14481558846376e-40
AC244035.1-vs-AC010230.1	1.77388381264179e-43	5.99359862615407e-39
AC244035.1-vs-AC010486.3	1.15187260561154e-46	3.91164418139624e-42
AC244035.1-vs-AC010723.1	1.15187260561154e-46	3.91164418139624e-42
AC244035.1-vs-AC010857.1	5.76671888651713e-39	1.94511428042223e-34
AC244035.1-vs-AC010889.1	2.26563076570289e-12	7.61501156660397e-08
AC244035.1-vs-AC010967.2	1.15187260561154e-46	3.91164418139624e-42
AL133325.2-vs-AC011473.1	1.64712059939576e-09	5.53070154865107e-05
AC244035.1-vs-AC011473.1	2.72621635360095e-36	9.19143843616559e-32
AC066612.1-vs-AC011473.1	2.12210652897008e-09	7.12433603905836e-05
AC244035.1-vs-AC011840.1	5.76671888651717e-40	1.9453449491777e-35
AC244035.1-vs-AC011995.1	6.33529933086328e-45	2.14481558846376e-40
AC244035.1-vs-AC012379.1	2.92250393106019e-33	9.84883824767283e-29
AC244035.1-vs-AC012508.1	1.77388381264179e-43	5.99359862615407e-39
AC244035.1-vs-AC012508.2	6.23462483884212e-24	2.09901114449298e-19
AC244035.1-vs-AC012625.1	6.23462483884212e-24	2.09901114449298e-19
AC244035.1-vs-AC015468.2	1.15187260561154e-46	3.91164418139624e-42
AC244035.1-vs-AC015563.2	1.15187260561154e-46	3.91164418139624e-42
AC244035.1-vs-AC015845.2	1.28721109916082e-20	4.33159406978609e-16
AC244035.1-vs-AC015936.2	3.37037924401931e-42	1.13770521761116e-37
AC007563.1-vs-AC015936.2	2.12210652897008e-09	7.12433603905836e-05
AC244035.1-vs-AC016152.1	2.72621635360095e-36	9.19143843616559e-32
AC244035.1-vs-AC016550.3	1.15187260561154e-46	3.91164418139624e-42
AC244035.1-vs-AC016820.1	2.26563076570289e-12	7.61501156660397e-08
AC244035.1-vs-AC016822.1	4.88704990382803e-41	1.64889063755158e-36
AC244035.1-vs-AC016968.1	6.33529933086328e-45	2.14481558846376e-40
AC007563.1-vs-AC016968.1	8.02659094928814e-10	2.69613189986589e-05
AC244035.1-vs-AC017007.5	6.33529933086328e-45	2.14481558846376e-40
AC244035.1-vs-AC018450.2	5.76671888651717e-40	1.9453449491777e-35
AC244035.1-vs-AC018541.1	6.33529933086328e-45	2.14481558846376e-40
AC244035.1-vs-AC018685.2	3.37037924401931e-42	1.13770521761116e-37
AC244035.1-vs-AC018716.1	1.77388381264179e-43	5.99359862615407e-39
AC244035.1-vs-AC020551.1	1.15187260561154e-46	3.91164418139624e-42
AC244035.1-vs-AC021035.1	1.15187260561154e-46	3.91164418139624e-42
AC244035.1-vs-AC021979.1	6.33529933086328e-45	2.14481558846376e-40
AC244035.1-vs-AC022113.1	5.76671888651713e-39	1.94511428042223e-34
AC244035.1-vs-AC022150.1	1.15187260561154e-46	3.91164418139624e-42
AC244035.1-vs-AC022511.1	1.15187260561154e-46	3.91164418139624e-42
AC244035.1-vs-AC022929.1	1.15187260561154e-46	3.91164418139624e-42
AC244035.1-vs-AC023481.1	5.76671888651713e-39	1.94511428042223e-34
AC244035.1-vs-AC024588.1	7.77986748392527e-25	2.61963697918732e-20
AC244035.1-vs-AC024614.1	1.15187260561154e-46	3.91164418139624e-42
AC244035.1-vs-AC024651.2	1.15187260561154e-46	3.91164418139624e-42
AC244035.1-vs-AC025773.1	6.33529933086328e-45	2.14481558846376e-40
AC244035.1-vs-AC025811.1	1.91342260289847e-17	6.43598826710929e-13
AC244035.1-vs-AC027088.2	3.37037924401931e-42	1.13770521761116e-37
AC244035.1-vs-AC027688.1	1.15187260561154e-46	3.91164418139624e-42
AC244035.1-vs-AC044873.1	1.15187260561154e-46	3.91164418139624e-42
AC244035.1-vs-AC048352.1	6.33529933086328e-45	2.14481558846376e-40
AC244035.1-vs-AC051618.1	5.76671888651713e-39	1.94511428042223e-34
AC244035.1-vs-AC053503.4	2.03884981606973e-21	6.86174905598266e-17
AC244035.1-vs-AC060234.2	2.03884981606973e-21	6.86174905598266e-17
AC244035.1-vs-AC060765.2	6.33529933086328e-45	2.14481558846376e-40
AC244035.1-vs-AC063926.1	1.21121528554452e-22	4.07707177267139e-18
AC244035.1-vs-AC066612.1	6.23462483884212e-24	2.09901114449298e-19
AC244035.1-vs-AC073023.1	1.15187260561154e-46	3.91164418139624e-42
AC244035.1-vs-AC073094.1	6.33529933086328e-45	2.14481558846376e-40
AC244035.1-vs-AC073188.3	1.15187260561154e-46	3.91164418139624e-42
AC244035.1-vs-AC073336.1	6.33529933086328e-45	2.14481558846376e-40
AC244035.1-vs-AC073429.2	1.15187260561154e-46	3.91164418139624e-42
AC244035.1-vs-AC074052.2	3.37037924401931e-42	1.13770521761116e-37
AC244035.1-vs-AC079310.1	1.15187260561154e-46	3.91164418139624e-42
AC244035.1-vs-AC079801.1	1.15187260561154e-46	3.91164418139624e-42
AC244035.1-vs-AC083902.1	1.03100545736182e-34	3.47500389403802e-30
AC244035.1-vs-AC084880.2	1.15187260561154e-46	3.91164418139624e-42
AC244035.1-vs-AC087457.1	1.03100545736182e-34	3.47500389403802e-30
AC244035.1-vs-AC090124.1	1.77388381264179e-43	5.99359862615407e-39
AC066612.1-vs-AC090124.1	1.8448731679994e-09	6.19397717424118e-05
AC244035.1-vs-AC090150.2	1.15187260561154e-46	3.91164418139624e-42
AC244035.1-vs-AC090679.2	6.33529933086328e-45	2.14481558846376e-40
AC244035.1-vs-AC090696.1	1.15187260561154e-46	3.91164418139624e-42
AC244035.1-vs-AC090809.1	1.77388381264179e-43	5.99359862615407e-39
AC244035.1-vs-AC091953.1	1.15187260561154e-46	3.91164418139624e-42
AC244035.1-vs-AC092435.1	1.77388381264179e-43	5.99359862615407e-39
AC244035.1-vs-AC092801.1	2.85674759261137e-31	9.62581101330401e-27
AC244035.1-vs-AC092958.2	1.15187260561154e-46	3.91164418139624e-42
AC244035.1-vs-AC092979.1	5.50472088285073e-12	1.84997154709964e-07
AC244035.1-vs-AC093010.2	1.03100545736182e-34	3.47500389403802e-30
AC244035.1-vs-AC093330.1	1.77388381264179e-43	5.99359862615407e-39
AC244035.1-vs-AC093763.1	6.33529933086328e-45	2.14481558846376e-40
AC244035.1-vs-AC093911.1	6.33529933086328e-45	2.14481558846376e-40
AC244035.1-vs-AC094104.2	3.37037924401931e-42	1.13770521761116e-37
AC244035.1-vs-AC096666.1	6.33529933086328e-45	2.14481558846376e-40
AC244035.1-vs-AC097641.1	8.3703795658162e-28	2.81939494915387e-23
AC244035.1-vs-AC099328.2	1.15187260561154e-46	3.91164418139624e-42
AC244035.1-vs-AC099524.1	3.24149724701029e-15	1.09001827925215e-10
MIR7-3HG-vs-AC100861.1	1.3183203593238e-09	4.42731526271711e-05
AC244035.1-vs-AC102797.1	1.77388381264179e-43	5.99359862615407e-39
AC244035.1-vs-AC103855.3	6.33529933086328e-45	2.14481558846376e-40
AC244035.1-vs-AC104002.1	1.15187260561154e-46	3.91164418139624e-42
AC244035.1-vs-AC104002.2	6.33529933086328e-45	2.14481558846376e-40
AC244035.1-vs-AC104002.3	1.15187260561154e-46	3.91164418139624e-42
AC244035.1-vs-AC104071.1	6.33529933086328e-45	2.14481558846376e-40
AC244035.1-vs-AC104129.1	6.33529933086328e-45	2.14481558846376e-40
AC244035.1-vs-AC104389.2	1.15187260561154e-46	3.91164418139624e-42
AC244035.1-vs-AC104971.3	5.50472088285073e-12	1.84997154709964e-07
AC244035.1-vs-AC104985.2	1.19311222985535e-30	4.01995303605164e-26
AC244035.1-vs-AC105271.1	1.74477846630464e-35	5.88182268775958e-31
AC244035.1-vs-AC105362.1	1.15187260561154e-46	3.91164418139624e-42
AC244035.1-vs-AC105402.3	1.77388381264179e-43	5.99359862615407e-39
AC244035.1-vs-AC106771.1	6.33529933086328e-45	2.14481558846376e-40
AC244035.1-vs-AC106795.3	1.28721109916082e-20	4.33159406978609e-16
AC244035.1-vs-AC107023.1	1.15187260561154e-46	3.91164418139624e-42
AC244035.1-vs-AC107029.2	1.15187260561154e-46	3.91164418139624e-42
AL133325.2-vs-AC107391.1	1.21903435795023e-09	4.09412689117583e-05
AC244035.1-vs-AC107391.1	6.33529933086328e-45	2.14481558846376e-40
AC244035.1-vs-AC108727.2	1.15187260561154e-46	3.91164418139624e-42
AC066612.1-vs-AC108727.2	9.99811985092656e-10	3.35816849552921e-05
AC244035.1-vs-AC108879.1	3.37037924401931e-42	1.13770521761116e-37
AC244035.1-vs-AC110751.1	1.15187260561154e-46	3.91164418139624e-42
AC244035.1-vs-AC110813.1	5.02528360110773e-38	1.69462613596555e-33
AC244035.1-vs-AC115619.1	2.72621635360095e-36	9.19143843616559e-32
AC244035.1-vs-AC124301.1	1.15187260561154e-46	3.91164418139624e-42
AC244035.1-vs-AC126323.2	1.15187260561154e-46	3.91164418139624e-42
AC244035.1-vs-AC131956.1	6.33529933086328e-45	2.14481558846376e-40
AC244035.1-vs-AC133065.1	6.78441291124061e-29	2.28539733328051e-24
AC244035.1-vs-AC138356.3	6.52970878311172e-32	2.20025067155732e-27
AC244035.1-vs-AC138894.2	1.77388381264179e-43	5.99359862615407e-39
AC244035.1-vs-AC138965.2	2.85674759261137e-31	9.62581101330401e-27
AC244035.1-vs-AC139497.1	1.15187260561154e-46	3.91164418139624e-42
AC244035.1-vs-AC140481.1	6.78441291124061e-29	2.28539733328051e-24
AC244035.1-vs-AC226101.1	4.77244891942133e-30	1.60793348993143e-25
AC244035.1-vs-AC243830.3	1.77388381264179e-43	5.99359862615407e-39
FAM30A-vs-AC244035.1	4.72565335061853e-10	1.58739421700627e-05
LINC01934-vs-AC244035.1	7.28290109647064e-19	2.45011358687465e-14
AC060234.2-vs-AC244035.1	6.08742903589985e-11	2.04531528177199e-06
LINC02397-vs-AC244035.1	1.77778515005444e-20	5.9820692514182e-16
AC099524.1-vs-AC244035.1	2.90694311375676e-10	9.76616608497722e-06
SLC8A1-AS1-vs-AC244035.1	4.80802591409451e-38	1.62141057901009e-33
AC024588.1-vs-AC244035.1	8.43121291807108e-15	2.83491103157222e-10
LINC00683-vs-AC244035.1	6.44168876864917e-15	2.16601784845828e-10
KIAA0087-vs-AC244035.1	1.45486790476055e-17	4.89373917124306e-13
ARHGEF26-AS1-vs-AC244035.1	2.87791845950082e-26	9.69196599606091e-22
AC004494.1-vs-AC244035.1	8.54247064002374e-15	2.87223490329518e-10
LINC00870-vs-AC244035.1	1.1787800478571e-09	3.95905066873287e-05
AL031595.3-vs-AC244035.1	1.5831343943229e-19	5.32613904282053e-15
CHRM3-AS2-vs-AC244035.1	2.01386059906356e-09	6.76113418923608e-05
LINC02413-vs-AC244035.1	1.87358692964314e-10	6.29469000752205e-06
MDS2-vs-AC244035.1	5.49185852963847e-17	1.84702186068801e-12
AL031733.2-vs-AC244035.1	1.21981731814679e-15	4.10212365919584e-11
LIX1-AS1-vs-AC244035.1	3.38275106531234e-15	1.13748387322193e-10
AL391807.1-vs-AC244035.1	7.67047951702257e-18	2.58019589993605e-13
LINC02714-vs-AC244035.1	4.23437583800122e-13	1.42338543794411e-08
AC004832.1-vs-AC244035.1	4.08743747596557e-10	1.37313374567587e-05
LINC01484-vs-AC244035.1	3.91346526350208e-10	1.31472865527353e-05
LINC02325-vs-AC244035.1	2.09447020354691e-12	7.03993324816189e-08
AC244035.1-vs-AC246787.2	4.08729167463647e-18	1.37496491934771e-13
AC244035.1-vs-AC246793.1	4.88704990382803e-41	1.64889063755158e-36
AC066612.1-vs-AC246793.1	1.69307701410872e-09	5.68484469027285e-05
AC244035.1-vs-ADGRA1-AS1	1.77388381264179e-43	5.99359862615407e-39
AC244035.1-vs-ADGRD1-AS1	1.21801955391817e-14	4.09522534418366e-10
AC244035.1-vs-AF111169.2	1.15187260561154e-46	3.91164418139624e-42
AC244035.1-vs-AF131216.3	2.07752559271955e-16	6.98692632087513e-12
AC244035.1-vs-AF254983.1	1.15187260561154e-46	3.91164418139624e-42
AC244035.1-vs-AL022313.4	1.74477846630464e-35	5.88182268775958e-31
AC244035.1-vs-AL022314.1	1.03100545736182e-34	3.47500389403802e-30
AC244035.1-vs-AL031595.3	4.08729167463647e-18	1.37496491934771e-13
AC244035.1-vs-AL031710.1	2.03884981606973e-21	6.86174905598266e-17
AC244035.1-vs-AL031733.2	2.86725490102895e-20	9.64773929098222e-16
AC244035.1-vs-AL035691.1	4.88704990382803e-41	1.64889063755158e-36
AC244035.1-vs-AL050402.1	6.33529933086328e-45	2.14481558846376e-40
AC244035.1-vs-AL080313.2	1.74477846630464e-35	5.88182268775958e-31
AC244035.1-vs-AL096772.1	1.15187260561154e-46	3.91164418139624e-42
AL133325.2-vs-AL109946.1	1.38713719579702e-09	4.6578679897668e-05
AC244035.1-vs-AL109946.1	1.74477846630464e-35	5.88182268775958e-31
AC007563.1-vs-AL109946.1	4.08743747596557e-10	1.37313374567587e-05
AC244035.1-vs-AL121901.1	1.15187260561154e-46	3.91164418139624e-42
AC244035.1-vs-AL121908.1	1.77388381264179e-43	5.99359862615407e-39
AC244035.1-vs-AL121910.1	1.15187260561154e-46	3.91164418139624e-42
AC244035.1-vs-AL122008.3	3.24875818085278e-13	1.09213503765728e-08
AC244035.1-vs-AL132796.2	1.15187260561154e-46	3.91164418139624e-42
AC244035.1-vs-AL133167.1	1.15187260561154e-46	3.91164418139624e-42
AC244035.1-vs-AL133325.2	2.50629252791418e-13	8.42590484959469e-09
AC244035.1-vs-AL133465.1	6.33529933086328e-45	2.14481558846376e-40
AC244035.1-vs-AL136322.1	1.15187260561154e-46	3.91164418139624e-42
AC244035.1-vs-AL137078.2	1.15187260561154e-46	3.91164418139624e-42
AC244035.1-vs-AL138720.1	1.03100545736182e-34	3.47500389403802e-30
AC244035.1-vs-AL139020.1	1.83362511114609e-29	6.17729963694008e-25
AC244035.1-vs-AL139254.1	1.15187260561154e-46	3.91164418139624e-42
AC244035.1-vs-AL157402.1	2.92250393106019e-33	9.84883824767283e-29
AC244035.1-vs-AL157832.2	1.77388381264179e-43	5.99359862615407e-39
AC244035.1-vs-AL158013.1	6.33529933086328e-45	2.14481558846376e-40
AC244035.1-vs-AL158069.1	1.15187260561154e-46	3.91164418139624e-42
AC244035.1-vs-AL161629.1	1.15187260561154e-46	3.91164418139624e-42
AC244035.1-vs-AL161757.4	1.15187260561154e-46	3.91164418139624e-42
AC244035.1-vs-AL161781.2	2.65654011646232e-25	8.9456331881752e-21
AC244035.1-vs-AL161938.1	1.41950190937212e-32	4.78329558401122e-28
AC244035.1-vs-AL162427.1	3.89459479085855e-37	1.31314052563378e-32
AC244035.1-vs-AL163932.1	3.89459479085855e-37	1.31314052563378e-32
AC244035.1-vs-AL353608.1	6.33529933086328e-45	2.14481558846376e-40
AC244035.1-vs-AL353611.1	3.37037924401931e-42	1.13770521761116e-37
AC244035.1-vs-AL355306.2	6.33529933086328e-45	2.14481558846376e-40
AC244035.1-vs-AL355314.1	6.33529933086328e-45	2.14481558846376e-40
AC244035.1-vs-AL355314.2	6.33529933086328e-45	2.14481558846376e-40
AC244035.1-vs-AL355497.2	1.15187260561154e-46	3.91164418139624e-42
AC244035.1-vs-AL355526.1	1.15187260561154e-46	3.91164418139624e-42
AC244035.1-vs-AL356010.2	6.33529933086328e-45	2.14481558846376e-40
AC244035.1-vs-AL356417.1	8.3703795658162e-28	2.81939494915387e-23
AC244035.1-vs-AL358134.1	1.15187260561154e-46	3.91164418139624e-42
AC244035.1-vs-AL358612.1	1.15187260561154e-46	3.91164418139624e-42
AC244035.1-vs-AL359551.1	1.77388381264179e-43	5.99359862615407e-39
AC244035.1-vs-AL359636.1	1.15187260561154e-46	3.91164418139624e-42
AC244035.1-vs-AL360013.2	1.15187260561154e-46	3.91164418139624e-42
AC244035.1-vs-AL360175.1	1.15187260561154e-46	3.91164418139624e-42
AC244035.1-vs-AL365259.1	5.02528360110773e-38	1.69462613596555e-33
AC244035.1-vs-AL391807.1	2.86725490102895e-20	9.64773929098222e-16
AC244035.1-vs-AL441989.1	1.77388381264179e-43	5.99359862615407e-39
AC244035.1-vs-AL445218.1	6.33529933086328e-45	2.14481558846376e-40
AC244035.1-vs-AL445237.1	1.15187260561154e-46	3.91164418139624e-42
AC244035.1-vs-AL451081.1	6.33529933086328e-45	2.14481558846376e-40
AC244035.1-vs-AL512310.10	1.15187260561154e-46	3.91164418139624e-42
AC244035.1-vs-AL513304.1	6.33529933086328e-45	2.14481558846376e-40
AC244035.1-vs-AL590502.1	1.15187260561154e-46	3.91164418139624e-42
AC244035.1-vs-AL591643.1	1.15187260561154e-46	3.91164418139624e-42
AC244035.1-vs-AL592182.2	1.77388381264179e-43	5.99359862615407e-39
AC244035.1-vs-AL592429.2	9.10733689715451e-27	3.06725999359267e-22
AC244035.1-vs-AL773545.1	1.15187260561154e-46	3.91164418139624e-42
AC244035.1-vs-AL928921.1	3.37037924401931e-42	1.13770521761116e-37
AC244035.1-vs-AP000472.1	1.15187260561154e-46	3.91164418139624e-42
AC244035.1-vs-AP000550.2	6.33529933086328e-45	2.14481558846376e-40
AC244035.1-vs-AP000821.1	1.15187260561154e-46	3.91164418139624e-42
AC244035.1-vs-AP001652.1	6.33529933086328e-45	2.14481558846376e-40
AC244035.1-vs-AP002802.1	3.37037924401931e-42	1.13770521761116e-37
AC244035.1-vs-AP002840.1	4.77244891942133e-30	1.60793348993143e-25
AC244035.1-vs-AP002892.2	4.88704990382803e-41	1.64889063755158e-36
AC244035.1-vs-AP005273.1	6.33529933086328e-45	2.14481558846376e-40
AC244035.1-vs-ARHGEF26-AS1	7.77986748392527e-25	2.61963697918732e-20
AC244035.1-vs-C16orf97	1.15187260561154e-46	3.91164418139624e-42
AC244035.1-vs-C3orf67-AS1	6.33529933086328e-45	2.14481558846376e-40
AC244035.1-vs-C4B-AS1	1.15187260561154e-46	3.91164418139624e-42
AC244035.1-vs-CHRM3-AS2	3.24875818085278e-13	1.09213503765728e-08
AC244035.1-vs-COPDA1	1.50422336770213e-11	5.05464178248946e-07
AC244035.1-vs-DDC-AS1	6.33529933086328e-45	2.14481558846376e-40
AC244035.1-vs-DLGAP2-AS1	1.15187260561154e-46	3.91164418139624e-42
AC244035.1-vs-DSCR10	6.33529933086328e-45	2.14481558846376e-40
AC244035.1-vs-FAM138C	1.15187260561154e-46	3.91164418139624e-42
AC244035.1-vs-FAM230G	6.33529933086328e-45	2.14481558846376e-40
AC244035.1-vs-FAM242A	1.77388381264179e-43	5.99359862615407e-39
AC244035.1-vs-FAM245A	1.91342260289847e-17	6.43598826710929e-13
AC244035.1-vs-FAM30A	2.26563076570289e-12	7.61501156660397e-08
AC244035.1-vs-FAM41C	3.37037924401931e-42	1.13770521761116e-37
AC244035.1-vs-FO393408.1	1.15187260561154e-46	3.91164418139624e-42
AC244035.1-vs-GABRG3-AS1	1.15187260561154e-46	3.91164418139624e-42
AC244035.1-vs-HTR5A-AS1	6.33529933086328e-45	2.14481558846376e-40
AC244035.1-vs-ITPKB-IT1	1.83362511114609e-29	6.17729963694008e-25
AC244035.1-vs-KIAA0087	2.92250393106019e-33	9.84883824767283e-29
AC244035.1-vs-LHX5-AS1	3.37037924401931e-42	1.13770521761116e-37
AC244035.1-vs-LINC00237	5.02528360110773e-38	1.69462613596555e-33
AC244035.1-vs-LINC00269	5.76671888651717e-40	1.9453449491777e-35
AC244035.1-vs-LINC00278	1.0780409024143e-12	3.62372668937544e-08
AC244035.1-vs-LINC00290	6.33529933086328e-45	2.14481558846376e-40
AC244035.1-vs-LINC00358	1.15187260561154e-46	3.91164418139624e-42
AC244035.1-vs-LINC00363	1.77388381264179e-43	5.99359862615407e-39
AC244035.1-vs-LINC00376	6.33529933086328e-45	2.14481558846376e-40
AC244035.1-vs-LINC00402	9.18284395477525e-22	3.09076161829825e-17
AC244035.1-vs-LINC00448	1.15187260561154e-46	3.91164418139624e-42
LINC01586-vs-LINC00452	1.20414175465854e-10	4.04567546730175e-06
AC244035.1-vs-LINC00452	5.02528360110773e-38	1.69462613596555e-33
AC244035.1-vs-LINC00459	1.15187260561154e-46	3.91164418139624e-42
AC244035.1-vs-LINC00582	3.8090056404268e-11	1.27990207529621e-06
AC244035.1-vs-LINC00587	6.33529933086328e-45	2.14481558846376e-40
AC244035.1-vs-LINC00683	2.03884981606973e-21	6.86174905598266e-17
AC244035.1-vs-LINC00870	2.86725490102895e-20	9.64773929098222e-16
AC244035.1-vs-LINC00970	2.80225750681674e-27	9.43800328295877e-23
AC244035.1-vs-LINC01065	6.33529933086328e-45	2.14481558846376e-40
AC244035.1-vs-LINC01093	1.74477846630464e-35	5.88182268775958e-31
AC244035.1-vs-LINC01141	1.74477846630464e-35	5.88182268775958e-31
AC244035.1-vs-LINC01221	1.15187260561154e-46	3.91164418139624e-42
AC244035.1-vs-LINC01250	6.33529933086328e-45	2.14481558846376e-40
AC244035.1-vs-LINC01281	1.91342260289847e-17	6.43598826710929e-13
AC244035.1-vs-LINC01435	6.33529933086328e-45	2.14481558846376e-40
AC244035.1-vs-LINC01445	6.33529933086328e-45	2.14481558846376e-40
AC244035.1-vs-LINC01455	1.15187260561154e-46	3.91164418139624e-42
AC244035.1-vs-LINC01456	4.88704990382803e-41	1.64889063755158e-36
AC244035.1-vs-LINC01484	3.8090056404268e-11	1.27990207529621e-06
AC244035.1-vs-LINC01490	1.15187260561154e-46	3.91164418139624e-42
AC244035.1-vs-LINC01539	4.88704990382803e-41	1.64889063755158e-36
AC066612.1-vs-LINC01539	2.12210652897008e-09	7.12433603905836e-05
AC244035.1-vs-LINC01586	7.77986748392527e-25	2.61963697918732e-20
AC244035.1-vs-LINC01596	6.33529933086328e-45	2.14481558846376e-40
AC244035.1-vs-LINC01616	1.15187260561154e-46	3.91164418139624e-42
AC244035.1-vs-LINC01625	1.70949390742449e-23	5.75466934056307e-19
AC244035.1-vs-LINC01628	1.15187260561154e-46	3.91164418139624e-42
AC244035.1-vs-LINC01639	6.33529933086328e-45	2.14481558846376e-40
LINC01586-vs-LINC01685	1.06983354138923e-09	3.59324991546402e-05
AC244035.1-vs-LINC01685	3.37037924401931e-42	1.13770521761116e-37
AC066612.1-vs-LINC01685	1.3183203593238e-09	4.42731526271711e-05
AC244035.1-vs-LINC01706	1.15187260561154e-46	3.91164418139624e-42
AC244035.1-vs-LINC01717	3.37037924401931e-42	1.13770521761116e-37
AC244035.1-vs-LINC01757	1.15187260561154e-46	3.91164418139624e-42
AC244035.1-vs-LINC01761	1.15187260561154e-46	3.91164418139624e-42
AC244035.1-vs-LINC01774	1.15187260561154e-46	3.91164418139624e-42
AC244035.1-vs-LINC01790	6.33529933086328e-45	2.14481558846376e-40
AC244035.1-vs-LINC01793	1.77388381264179e-43	5.99359862615407e-39
AC244035.1-vs-LINC01794	6.33529933086328e-45	2.14481558846376e-40
AC244035.1-vs-LINC01799	8.85513372154088e-26	2.98196628072889e-21
AC244035.1-vs-LINC01800	5.76671888651713e-39	1.94511428042223e-34
AC244035.1-vs-LINC01853	1.15187260561154e-46	3.91164418139624e-42
AC244035.1-vs-LINC01854	1.15187260561154e-46	3.91164418139624e-42
AC244035.1-vs-LINC01885	2.4308599956789e-15	8.174495993469e-11
AC244035.1-vs-LINC01886	1.21801955391817e-14	4.09522534418366e-10
AC244035.1-vs-LINC01891	7.77986748392527e-25	2.61963697918732e-20
AC244035.1-vs-LINC01896	6.33529933086328e-45	2.14481558846376e-40
AC244035.1-vs-LINC01927	6.26982030164208e-22	2.11035881532971e-17
AC244035.1-vs-LINC01934	9.18284395477525e-22	3.09076161829825e-17
AC244035.1-vs-LINC01939	5.76671888651717e-40	1.9453449491777e-35
AC244035.1-vs-LINC01964	6.33529933086328e-45	2.14481558846376e-40
AC244035.1-vs-LINC02027	2.87791845950082e-26	9.69196599606091e-22
AC244035.1-vs-LINC02101	2.22665172815795e-24	7.49669103836219e-20
AC244035.1-vs-LINC02132	1.21121528554452e-22	4.07707177267139e-18
AC244035.1-vs-LINC02153	1.15187260561154e-46	3.91164418139624e-42
AC244035.1-vs-LINC02230	1.15187260561154e-46	3.91164418139624e-42
AC244035.1-vs-LINC02245	1.77388381264179e-43	5.99359862615407e-39
AC244035.1-vs-LINC02273	4.24924242767454e-11	1.42774545569865e-06
AC244035.1-vs-LINC02286	1.77388381264179e-43	5.99359862615407e-39
AC244035.1-vs-LINC02311	1.15187260561154e-46	3.91164418139624e-42
AC244035.1-vs-LINC02325	8.3703795658162e-28	2.81939494915387e-23
AC244035.1-vs-LINC02335	1.77388381264179e-43	5.99359862615407e-39
AC244035.1-vs-LINC02378	1.77388381264179e-43	5.99359862615407e-39
AC244035.1-vs-LINC02397	1.83362511114609e-29	6.17729963694008e-25
AC244035.1-vs-LINC02413	1.70949390742449e-23	5.75466934056307e-19
AC244035.1-vs-LINC02422	8.54123712293307e-14	2.8715639207301e-09
LINC01586-vs-LINC02458	8.4067870179937e-10	2.8237556914739e-05
AC244035.1-vs-LINC02458	2.72621635360095e-36	9.19143843616559e-32
AC244035.1-vs-LINC02500	6.33529933086328e-45	2.14481558846376e-40
AC244035.1-vs-LINC02540	1.15187260561154e-46	3.91164418139624e-42
AC244035.1-vs-LINC02548	1.15187260561154e-46	3.91164418139624e-42
AC244035.1-vs-LINC02616	5.76671888651713e-39	1.94511428042223e-34
AC244035.1-vs-LINC02658	1.77388381264179e-43	5.99359862615407e-39
AC244035.1-vs-LINC02670	1.15187260561154e-46	3.91164418139624e-42
AC244035.1-vs-LINC02687	6.33529933086328e-45	2.14481558846376e-40
AC244035.1-vs-LINC02714	2.42300461115734e-28	8.1616487322224e-24
AC244035.1-vs-LINC02787	6.33529933086328e-45	2.14481558846376e-40
AC244035.1-vs-LINC02812	1.91342260289847e-17	6.43598826710929e-13
AC244035.1-vs-LINC02841	6.33529933086328e-45	2.14481558846376e-40
AC244035.1-vs-LINGO1-AS1	1.77388381264179e-43	5.99359862615407e-39
LINC01586-vs-LIX1-AS1	4.6893674767888e-10	1.5752523228029e-05
AC244035.1-vs-LIX1-AS1	4.77244891942133e-30	1.60793348993143e-25
AC244035.1-vs-LY86-AS1	3.37037924401931e-42	1.13770521761116e-37
AC066612.1-vs-LY86-AS1	1.3183203593238e-09	4.42731526271711e-05
AL133325.2-vs-MAGEA4-AS1	1.21903435795023e-09	4.09412689117583e-05
AC244035.1-vs-MAGEA4-AS1	1.77388381264179e-43	5.99359862615407e-39
AC244035.1-vs-MAPT-AS1	1.77388381264179e-43	5.99359862615407e-39
AC066612.1-vs-MAPT-AS1	1.69307701410872e-09	5.68484469027285e-05
AC244035.1-vs-MAPT-IT1	1.77388381264179e-43	5.99359862615407e-39
AC244035.1-vs-MDS2	9.18284395477525e-22	3.09076161829825e-17
AC244035.1-vs-MIMT1	5.02528360110773e-38	1.69462613596555e-33
AC244035.1-vs-MIR217HG	6.82296850145613e-16	2.2945643070397e-11
AC100861.1-vs-MIR7-3HG	1.3183203593238e-09	4.42731526271711e-05
AC244035.1-vs-MRGPRG-AS1	6.33529933086328e-45	2.14481558846376e-40
AC244035.1-vs-PAPPA-AS2	6.33529933086328e-45	2.14481558846376e-40
AC244035.1-vs-PAUPAR	5.76671888651713e-39	1.94511428042223e-34
AC244035.1-vs-PCGEM1	6.33529933086328e-45	2.14481558846376e-40
AC244035.1-vs-PHEX-AS1	1.77388381264179e-43	5.99359862615407e-39
AC244035.1-vs-PRORY	6.33529933086328e-45	2.14481558846376e-40
AC244035.1-vs-RAPGEF4-AS1	1.15187260561154e-46	3.91164418139624e-42
AC244035.1-vs-RASA3-IT1	9.10733689715451e-27	3.06725999359267e-22
AC244035.1-vs-SLC8A1-AS1	1.77388381264179e-43	5.99359862615407e-39
AC244035.1-vs-TTTY14	6.94809625887816e-12	2.33483826683342e-07
AC244035.1-vs-TTTY4C	1.15187260561154e-46	3.91164418139624e-42
AC244035.1-vs-TTTY7B	1.15187260561154e-46	3.91164418139624e-42
AC244035.1-vs-U62631.1	5.50472088285073e-12	1.84997154709964e-07
AC244035.1-vs-VAV3-AS1	2.65654011646232e-25	8.9456331881752e-21
AC244035.1-vs-Z95114.2	6.33529933086328e-45	2.14481558846376e-40
AC244035.1-vs-ZFY-AS1	2.50629252791418e-13	8.42590484959469e-09
AC244035.1-vs-ZNF385D-AS2	6.33529933086328e-45	2.14481558846376e-40
