# Supplementary material for: Immune Subtypes Based on Immune-Related lncRNA: Differential Prognostic Mechanism of Pancreatic Cancer
Source: Front Cell Dev Biol. 2021 Jul 7;9:698296. doi: 10.3389/fcell.2021.698296 (PMC8292792; doi:10.3389/fcell.2021.698296)
Supplement: Supplementary file 6 [file Data_Sheet_4.ZIP › Supplementary/3 lncRNA pairs related to mRNA.csv]

lncRNA	mRNA	Corr	P.value
AC066612.1_vs_AC090124.1	CHD5	0.476961204994132	2.19839701998126e-11
AC066612.1_vs_AC090124.1	C1orf127	0.566948198608645	2.22044604925031e-16
AC066612.1_vs_AC090124.1	C1orf158	0.464966480299165	7.96607224629042e-11
AC066612.1_vs_AC090124.1	SLC25A34	0.518846505670058	1.62092561595273e-13
AC066612.1_vs_AC090124.1	WNT4	0.480543232132453	1.4821033289536e-11
AC066612.1_vs_AC090124.1	EPHA8	0.438116963919627	1.1937313360022e-09
AC066612.1_vs_AC090124.1	MAN1C1	0.436547828074265	1.38836031560174e-09
AC066612.1_vs_AC090124.1	OPRD1	0.470846506033939	4.26436663758523e-11
AC066612.1_vs_AC090124.1	DLGAP3	0.502919733640619	1.13509202037676e-12
AC066612.1_vs_AC090124.1	GRIK3	0.427563787389299	3.24860516265346e-09
AC066612.1_vs_AC090124.1	PTCH2	0.429715107049158	2.65625077489062e-09
AC066612.1_vs_AC090124.1	AGBL4	0.456654233755105	1.88882687268688e-10
AC066612.1_vs_AC090124.1	ELAVL4	0.570971516835627	0
AC066612.1_vs_AC090124.1	FYB2	0.533038369577594	2.62012633811537e-14
AC066612.1_vs_AC090124.1	DIRAS3	0.410559672607514	1.5190180668867e-08
AC066612.1_vs_AC090124.1	ERICH3	0.431738032196526	2.19532592105054e-09
AC066612.1_vs_AC090124.1	HFM1	0.453156166026708	2.69769540039988e-10
AC066612.1_vs_AC090124.1	SLC6A17	0.583592511843336	0
AC066612.1_vs_AC090124.1	PDZK1	0.432788117073538	1.98755234492864e-09
AC066612.1_vs_AC090124.1	CELF3	0.60741226639141	0
AC066612.1_vs_AC090124.1	RIIAD1	0.416059840771361	9.30991683745219e-09
AC066612.1_vs_AC090124.1	CHRNB2	0.615890349752001	0
AC066612.1_vs_AC090124.1	INSRR	0.470051667294123	4.64346339157373e-11
AC066612.1_vs_AC090124.1	RXRG	0.566510351487019	2.22044604925031e-16
AC066612.1_vs_AC090124.1	DNM3	0.407610297475137	1.96791725137757e-08
AC066612.1_vs_AC090124.1	TNR	0.497331697390245	2.19468887507901e-12
AC066612.1_vs_AC090124.1	PAPPA2	0.536304065140126	1.70974345792274e-14
AC066612.1_vs_AC090124.1	ASTN1	0.521544444600453	1.15463194561016e-13
AC066612.1_vs_AC090124.1	PRG4	0.44532535735304	5.90530069288775e-10
AC066612.1_vs_AC090124.1	NFASC	0.479070444750518	1.74389391816021e-11
AC066612.1_vs_AC090124.1	TMCC2	0.435530386313234	1.53058232754688e-09
AC066612.1_vs_AC090124.1	KLHDC8A	0.465506470702145	7.52549134119818e-11
AC066612.1_vs_AC090124.1	AVPR1B	0.541534775198309	8.43769498715119e-15
AC066612.1_vs_AC090124.1	SYT14	0.480346166487273	1.51478829479856e-11
AC066612.1_vs_AC090124.1	PGBD5	0.4552497566678	2.1804957839322e-10
AC066612.1_vs_AC090124.1	GNG4	0.448063869990446	4.50021575559845e-10
AC066612.1_vs_AC090124.1	ERO1B	0.567054691617399	2.22044604925031e-16
AC066612.1_vs_AC090124.1	EDARADD	0.48796165388583	6.45483666517066e-12
AC066612.1_vs_AC090124.1	FMN2	0.533130942543791	2.57571741713036e-14
AC066612.1_vs_AC090124.1	SNTG2	0.440944633109461	9.07513619807787e-10
AC066612.1_vs_AC090124.1	MYT1L	0.552647331082506	1.77635683940025e-15
AC066612.1_vs_AC090124.1	EFR3B	0.49322089112844	3.53717055645575e-12
AC066612.1_vs_AC090124.1	ADGRF3	0.417342892184497	8.29458635109859e-09
AC066612.1_vs_AC090124.1	KCNK3	0.4674390364918	6.13411543781694e-11
AC066612.1_vs_AC090124.1	TOGARAM2	0.413100382611864	1.21289649435141e-08
AC066612.1_vs_AC090124.1	KCNG3	0.410634928421665	1.50896646289311e-08
AC066612.1_vs_AC090124.1	NRXN1	0.506337733385743	7.54063478325406e-13
AC066612.1_vs_AC090124.1	CLEC4F	0.40317331476045	2.89152519705738e-08
AC066612.1_vs_AC090124.1	LRRTM4	0.458499678061025	1.56248569638251e-10
AC066612.1_vs_AC090124.1	CTNNA2	0.427823548182075	3.17082982093098e-09
AC066612.1_vs_AC090124.1	CNGA3	0.4017062918902	3.27980855807652e-08
AC066612.1_vs_AC090124.1	LONRF2	0.450342769699446	3.58285401347302e-10
AC066612.1_vs_AC090124.1	CNTNAP5	0.528142278745696	4.9737991503207e-14
AC066612.1_vs_AC090124.1	CFC1	0.54730427547971	3.99680288865056e-15
AC066612.1_vs_AC090124.1	GPR148	0.554009201556234	1.55431223447522e-15
AC066612.1_vs_AC090124.1	AMER3	0.570420408374573	0
AC066612.1_vs_AC090124.1	KIF5C	0.516804497724419	2.09166017839379e-13
AC066612.1_vs_AC090124.1	KCNJ3	0.459128730139845	1.46428202896232e-10
AC066612.1_vs_AC090124.1	SLC4A10	0.557456823884984	8.88178419700125e-16
AC066612.1_vs_AC090124.1	GCG	0.435873055981681	1.4811789572633e-09
AC066612.1_vs_AC090124.1	KCNH7	0.424757842470832	4.21513912662874e-09
AC066612.1_vs_AC090124.1	SCN3A	0.433188708896346	1.91340543409524e-09
AC066612.1_vs_AC090124.1	CSRNP3	0.442716697513982	7.63282770321894e-10
AC066612.1_vs_AC090124.1	SCN7A	0.432789546076638	1.98728300482287e-09
AC066612.1_vs_AC090124.1	G6PC2	0.520576291035199	1.30562227695918e-13
AC066612.1_vs_AC090124.1	NEUROD1	0.582795593627248	0
AC066612.1_vs_AC090124.1	STAT4	0.426975525651861	3.43160277971322e-09
AC066612.1_vs_AC090124.1	ICA1L	0.439757692796298	1.01849750855365e-09
AC066612.1_vs_AC090124.1	MAP2	0.468235877842885	5.63615820681207e-11
AC066612.1_vs_AC090124.1	UNC80	0.613536060934982	0
AC066612.1_vs_AC090124.1	MARCH4	0.541420324001068	8.43769498715119e-15
AC066612.1_vs_AC090124.1	CDK5R2	0.581649680868299	0
AC066612.1_vs_AC090124.1	FEV	0.562636376188689	4.44089209850063e-16
AC066612.1_vs_AC090124.1	CRYBA2	0.562956647816682	4.44089209850063e-16
AC066612.1_vs_AC090124.1	PTPRN	0.598058139009162	0
AC066612.1_vs_AC090124.1	SCG2	0.596347111811142	0
AC066612.1_vs_AC090124.1	KIF1A	0.546882791036572	3.99680288865056e-15
AC066612.1_vs_AC090124.1	LHFPL4	0.532995244884343	2.64233079860787e-14
AC066612.1_vs_AC090124.1	CAMK1	0.416148178226443	9.23633480809372e-09
AC066612.1_vs_AC090124.1	PRRT3	0.432675802210895	2.00883443213229e-09
AC066612.1_vs_AC090124.1	ATP2B2	0.475180187033376	2.66995314746055e-11
AC066612.1_vs_AC090124.1	CAND2	0.463112573363178	9.67710356292173e-11
AC066612.1_vs_AC090124.1	CX3CR1	0.432904242743249	1.96577731870207e-09
AC066612.1_vs_AC090124.1	HHATL	0.475692673368034	2.52504683828647e-11
AC066612.1_vs_AC090124.1	CCDC13	0.414950554783847	1.02833728199414e-08
AC066612.1_vs_AC090124.1	ZNF660	0.403286636266458	2.86344579158992e-08
AC066612.1_vs_AC090124.1	BSN	0.626650290160547	0
AC066612.1_vs_AC090124.1	CACNA2D2	0.551784902489596	2.22044604925031e-15
AC066612.1_vs_AC090124.1	CADPS	0.469375692540653	4.99142949195175e-11
AC066612.1_vs_AC090124.1	TAFA4	0.416552481983698	8.9066554131989e-09
AC066612.1_vs_AC090124.1	HTR1F	0.458226202499039	1.60714108687898e-10
AC066612.1_vs_AC090124.1	DZIP3	0.410332613772547	1.54973762711563e-08
AC066612.1_vs_AC090124.1	TAGLN3	0.559430289459658	6.66133814775094e-16
AC066612.1_vs_AC090124.1	STXBP5L	0.558812496299494	8.88178419700125e-16
AC066612.1_vs_AC090124.1	SLCO2A1	0.408279377964527	1.85606725544574e-08
AC066612.1_vs_AC090124.1	SERPINI1	0.424466059106406	4.33027258495144e-09
AC066612.1_vs_AC090124.1	SLC7A14	0.573645047433137	0
AC066612.1_vs_AC090124.1	GHSR	0.449856033185667	3.76215059105789e-10
AC066612.1_vs_AC090124.1	KCNMB2	0.608797812169939	0
AC066612.1_vs_AC090124.1	AC117457.1	0.4687622353958	5.32898170035878e-11
AC066612.1_vs_AC090124.1	VWA5B2	0.612202222873155	0
AC066612.1_vs_AC090124.1	ADIPOQ	0.426873484659771	3.46434214648639e-09
AC066612.1_vs_AC090124.1	SST	0.494334097985356	3.11017878118491e-12
AC066612.1_vs_AC090124.1	FGF12	0.423803162111754	4.60322735484908e-09
AC066612.1_vs_AC090124.1	APOD	0.40269365187509	3.01333906715939e-08
AC066612.1_vs_AC090124.1	TMEM271	0.458439782917174	1.57216240026514e-10
AC066612.1_vs_AC090124.1	NAT8L	0.522950148948401	9.65894031423886e-14
AC066612.1_vs_AC090124.1	CRMP1	0.461054284086098	1.19941834242354e-10
AC066612.1_vs_AC090124.1	JAKMIP1	0.514985001254284	2.62456723021387e-13
AC066612.1_vs_AC090124.1	UCHL1	0.496157788455212	2.5166535522203e-12
AC066612.1_vs_AC090124.1	KCTD8	0.403202612766973	2.88424031325007e-08
AC066612.1_vs_AC090124.1	ENAM	0.467002127608071	6.42499387026874e-11
AC066612.1_vs_AC090124.1	GC	0.491030280286833	4.54991599951882e-12
AC066612.1_vs_AC090124.1	SCD5	0.436888569441104	1.34365052417706e-09
AC066612.1_vs_AC090124.1	NKX6-1	0.501517915042333	1.34070532453734e-12
AC066612.1_vs_AC090124.1	MAPK10	0.450002804916992	3.70719011044685e-10
AC066612.1_vs_AC090124.1	PPM1K	0.412613374718516	1.26654795540304e-08
AC066612.1_vs_AC090124.1	NAP1L5	0.424808470309722	4.19546530849857e-09
AC066612.1_vs_AC090124.1	MMRN1	0.413865805750633	1.13297078385699e-08
AC066612.1_vs_AC090124.1	TRAM1L1	0.447494205453042	4.76285899608797e-10
AC066612.1_vs_AC090124.1	PCDH10	0.432852912775178	1.97537364243772e-09
AC066612.1_vs_AC090124.1	CLGN	0.446016609203592	5.51509726776089e-10
AC066612.1_vs_AC090124.1	GRIA2	0.59419438074664	0
AC066612.1_vs_AC090124.1	FSTL5	0.479354111477995	1.69020353268934e-11
AC066612.1_vs_AC090124.1	CPE	0.505960124730689	7.89146525903561e-13
AC066612.1_vs_AC090124.1	GLRA3	0.525347181852674	7.105427357601e-14
AC066612.1_vs_AC090124.1	ADAM29	0.493936783948973	3.25650617583051e-12
AC066612.1_vs_AC090124.1	GPM6A	0.415936466070994	9.41362987560979e-09
AC066612.1_vs_AC090124.1	WDR17	0.433382113500371	1.87857085443000e-09
AC066612.1_vs_AC090124.1	KLKB1	0.417861127155986	7.91550469614322e-09
AC066612.1_vs_AC090124.1	IRX2	0.465855598027715	7.25333126894157e-11
AC066612.1_vs_AC090124.1	C5orf38	0.436454262836386	1.40088673994399e-09
AC066612.1_vs_AC090124.1	IRX1	0.412182024253153	1.31597066577172e-08
AC066612.1_vs_AC090124.1	CDH18	0.446532781833127	5.24011056768359e-10
AC066612.1_vs_AC090124.1	CDH12	0.447124246356274	4.94130736328202e-10
AC066612.1_vs_AC090124.1	CDH10	0.601124531453033	0
AC066612.1_vs_AC090124.1	C7	0.432670802070928	2.00978678144281e-09
AC066612.1_vs_AC090124.1	PLCXD3	0.510640356706477	4.47641923528863e-13
AC066612.1_vs_AC090124.1	NIM1K	0.404778271749626	2.51742782175768e-08
AC066612.1_vs_AC090124.1	RAB3C	0.547229854712887	3.99680288865056e-15
AC066612.1_vs_AC090124.1	RNF180	0.45091342398428	3.38316485937185e-10
AC066612.1_vs_AC090124.1	SHISAL2B	0.527521337820471	5.37347943918576e-14
AC066612.1_vs_AC090124.1	MAP1B	0.415345961637374	9.92563919943734e-09
AC066612.1_vs_AC090124.1	S100Z	0.468397805437265	5.53987966611658e-11
AC066612.1_vs_AC090124.1	CRHBP	0.447464447012034	4.77697881251515e-10
AC066612.1_vs_AC090124.1	ZBED3	0.403039142514541	2.92511357358194e-08
AC066612.1_vs_AC090124.1	PDE8B	0.468467192192531	5.49911227665234e-11
AC066612.1_vs_AC090124.1	DMGDH	0.479341938233395	1.69246838765957e-11
AC066612.1_vs_AC090124.1	ADGRV1	0.482939266326136	1.13562492742858e-11
AC066612.1_vs_AC090124.1	PCSK1	0.512687804652477	3.48165940522449e-13
AC066612.1_vs_AC090124.1	CDO1	0.45125263884615	3.26961568930528e-10
AC066612.1_vs_AC090124.1	ACSL6	0.451684821157792	3.13027603837668e-10
AC066612.1_vs_AC090124.1	REEP2	0.426521711237093	3.57953378049558e-09
AC066612.1_vs_AC090124.1	LRRTM2	0.400760225481674	3.55629536930024e-08
AC066612.1_vs_AC090124.1	NRG2	0.405467121013214	2.37156188021004e-08
AC066612.1_vs_AC090124.1	PCDHA1	0.434398642953315	1.70531766485738e-09
AC066612.1_vs_AC090124.1	PCDHA3	0.468708870460639	5.35935740231253e-11
AC066612.1_vs_AC090124.1	PCDHA6	0.430202206367196	2.53739829148003e-09
AC066612.1_vs_AC090124.1	PCDHB5	0.435641253010567	1.51442680618175e-09
AC066612.1_vs_AC090124.1	KCTD16	0.449521957652341	3.8902059351642e-10
AC066612.1_vs_AC090124.1	GPX3	0.443726687446851	6.91273260855496e-10
AC066612.1_vs_AC090124.1	GLRA1	0.504281286472983	9.65005853004186e-13
AC066612.1_vs_AC090124.1	GABRG2	0.524368173343428	8.06021915877864e-14
AC066612.1_vs_AC090124.1	FBLL1	0.427777870497664	3.18437476387601e-09
AC066612.1_vs_AC090124.1	KCNIP1	0.481466736842612	1.3378631535943e-11
AC066612.1_vs_AC090124.1	NSG2	0.475895421088564	2.46984654950211e-11
AC066612.1_vs_AC090124.1	CPLX2	0.584157282863028	0
AC066612.1_vs_AC090124.1	SNCB	0.500415003918515	1.52766688188422e-12
AC066612.1_vs_AC090124.1	EIF4E1B	0.544212417721043	5.77315972805081e-15
AC066612.1_vs_AC090124.1	ZFP2	0.408865257356745	1.7631727855516e-08
AC066612.1_vs_AC090124.1	TMEM170B	0.405325467330246	2.40087705272174e-08
AC066612.1_vs_AC090124.1	NRSN1	0.517690437654732	1.87405646556726e-13
AC066612.1_vs_AC090124.1	KIAA0319	0.53173906552499	3.10862446895044e-14
AC066612.1_vs_AC090124.1	SCGN	0.578909336387942	0
AC066612.1_vs_AC090124.1	ATP6V1G2	0.420373839348844	6.30209306962115e-09
AC066612.1_vs_AC090124.1	GRM4	0.548257988498831	3.33066907387547e-15
AC066612.1_vs_AC090124.1	PACSIN1	0.402823149898821	2.97997433396091e-08
AC066612.1_vs_AC090124.1	KCNK17	0.530243256381111	3.77475828372553e-14
AC066612.1_vs_AC090124.1	KCNK16	0.545997381320771	4.66293670342566e-15
AC066612.1_vs_AC090124.1	KIF6	0.474869253553039	2.76179079605754e-11
AC066612.1_vs_AC090124.1	LRFN2	0.424343912400664	4.37936531483274e-09
AC066612.1_vs_AC090124.1	TMEM151B	0.475777130752402	2.50190979045328e-11
AC066612.1_vs_AC090124.1	RCAN2	0.444980964388669	6.10954398183594e-10
AC066612.1_vs_AC090124.1	HMGCLL1	0.573242149855831	0
AC066612.1_vs_AC090124.1	BMP5	0.439972831506589	9.97452342943461e-10
AC066612.1_vs_AC090124.1	ADGRB3	0.432370500115837	2.06780237377302e-09
AC066612.1_vs_AC090124.1	SNAP91	0.565820207636305	2.22044604925031e-16
AC066612.1_vs_AC090124.1	RIPPLY2	0.520087438798064	1.38777878078145e-13
AC066612.1_vs_AC090124.1	SRSF12	0.424937184116516	4.14584500063597e-09
AC066612.1_vs_AC090124.1	SIM1	0.419978390539277	6.53308473985703e-09
AC066612.1_vs_AC090124.1	GPR6	0.423747441150399	4.62691263081183e-09
AC066612.1_vs_AC090124.1	RFX6	0.594802445643123	0
AC066612.1_vs_AC090124.1	FAM184A	0.403411058584095	2.83291785585504e-08
AC066612.1_vs_AC090124.1	AL096711.2	0.430905880643617	2.37472486119827e-09
AC066612.1_vs_AC090124.1	SAMD3	0.45310327242414	2.71219047220939e-10
AC066612.1_vs_AC090124.1	ESR1	0.445011821507866	6.09096773018791e-10
AC066612.1_vs_AC090124.1	PRR18	0.505645853992564	8.19344592173366e-13
AC066612.1_vs_AC090124.1	SDK1	0.515197944489849	2.55573340268711e-13
AC066612.1_vs_AC090124.1	SLC29A4	0.549502246648212	2.88657986402541e-15
AC066612.1_vs_AC090124.1	ZNF853	0.405088806054319	2.45063347392716e-08
AC066612.1_vs_AC090124.1	TMEM196	0.588584216280876	0
AC066612.1_vs_AC090124.1	ELMO1	0.413750686092905	1.14465881217996e-08
AC066612.1_vs_AC090124.1	AMPH	0.437351231733364	1.28516441932902e-09
AC066612.1_vs_AC090124.1	GCK	0.570610078589383	0
AC066612.1_vs_AC090124.1	CAMK2B	0.550319495584441	2.66453525910038e-15
AC066612.1_vs_AC090124.1	ADCY1	0.509063655739697	5.42232925226926e-13
AC066612.1_vs_AC090124.1	VSTM2A	0.497263215344229	2.21200835426316e-12
AC066612.1_vs_AC090124.1	SRRM3	0.420708383170448	6.11284467488815e-09
AC066612.1_vs_AC090124.1	RUNDC3B	0.406818895409615	2.10859911753403e-08
AC066612.1_vs_AC090124.1	DYNC1I1	0.508933144025064	5.50892664819003e-13
AC066612.1_vs_AC090124.1	NPTX2	0.4583182288999	1.5919798812547e-10
AC066612.1_vs_AC090124.1	TMEM130	0.410560124470888	1.5189575375274e-08
AC066612.1_vs_AC090124.1	ACTL6B	0.590758292754591	0
AC066612.1_vs_AC090124.1	VGF	0.532520254603955	2.79776202205539e-14
AC066612.1_vs_AC090124.1	NAT16	0.511774638011267	3.89466237038505e-13
AC066612.1_vs_AC090124.1	COL26A1	0.442038384366857	8.15660206043844e-10
AC066612.1_vs_AC090124.1	NRCAM	0.468693867123291	5.36792832406263e-11
AC066612.1_vs_AC090124.1	CTTNBP2	0.401106972665212	3.45245316779597e-08
AC066612.1_vs_AC090124.1	LRRC4	0.42995608650586	2.59679522329748e-09
AC066612.1_vs_AC090124.1	TSPAN33	0.467663911636095	5.9894311732478e-11
AC066612.1_vs_AC090124.1	SMARCD3	0.423667724283597	4.66100202878295e-09
AC066612.1_vs_AC090124.1	DPP6	0.573115861271905	0
AC066612.1_vs_AC090124.1	MTMR7	0.510894750091644	4.33875158023511e-13
AC066612.1_vs_AC090124.1	SLC7A2	0.436432886239596	1.40376377189e-09
AC066612.1_vs_AC090124.1	LGI3	0.592409623249972	0
AC066612.1_vs_AC090124.1	NEFM	0.414124307068552	1.10714279966118e-08
AC066612.1_vs_AC090124.1	CLU	0.423666092278434	4.66170235746688e-09
AC066612.1_vs_AC090124.1	DUSP26	0.542209254967359	7.7715611723761e-15
AC066612.1_vs_AC090124.1	UNC5D	0.43271022647208	2.00228811308989e-09
AC066612.1_vs_AC090124.1	SNTG1	0.464004337458243	8.81377193451272e-11
AC066612.1_vs_AC090124.1	ST18	0.601892715394465	0
AC066612.1_vs_AC090124.1	XKR4	0.424747487079653	4.21917434323404e-09
AC066612.1_vs_AC090124.1	BHLHE22	0.403613048822565	2.78402352282825e-08
AC066612.1_vs_AC090124.1	CRH	0.463238323670223	9.55058254703545e-11
AC066612.1_vs_AC090124.1	KCNB2	0.537367795023187	1.46549439250521e-14
AC066612.1_vs_AC090124.1	RALYL	0.408691496100859	1.79024626234536e-08
AC066612.1_vs_AC090124.1	RGS22	0.508782462118648	5.61106716645554e-13
AC066612.1_vs_AC090124.1	RIMS2	0.481055280313159	1.4003465054202e-11
AC066612.1_vs_AC090124.1	SLC30A8	0.534915920763785	2.04281036531029e-14
AC066612.1_vs_AC090124.1	ENPP2	0.415687675224624	9.62616830690877e-09
AC066612.1_vs_AC090124.1	FAM135B	0.569925013203407	0
AC066612.1_vs_AC090124.1	MAFA	0.417999494193313	7.81715003839167e-09
AC066612.1_vs_AC090124.1	SCRT1	0.546515928060633	4.44089209850063e-15
AC066612.1_vs_AC090124.1	FREM1	0.432904242743249	1.96577731870207e-09
AC066612.1_vs_AC090124.1	SH3GL2	0.588158949235749	0
AC066612.1_vs_AC090124.1	LINGO2	0.496992116494586	2.28350671704902e-12
AC066612.1_vs_AC090124.1	DNAI1	0.406525935747285	2.16309139489113e-08
AC066612.1_vs_AC090124.1	FRMPD1	0.409195480367992	1.71280345462321e-08
AC066612.1_vs_AC090124.1	TRPM3	0.497303285114694	2.20179430243661e-12
AC066612.1_vs_AC090124.1	NTRK2	0.418313145081401	7.59854179577246e-09
AC066612.1_vs_AC090124.1	TMOD1	0.476442281478298	2.32673880162793e-11
AC066612.1_vs_AC090124.1	PLPPR1	0.446191492865539	5.42040190509852e-10
AC066612.1_vs_AC090124.1	FRRS1L	0.48230815397662	1.21835874722365e-11
AC066612.1_vs_AC090124.1	ZNF483	0.430652328623489	2.43214470785347e-09
AC066612.1_vs_AC090124.1	ADAMTSL2	0.435521518332402	1.5318817325749e-09
AC066612.1_vs_AC090124.1	DIPK1B	0.425721961002461	3.85533649449599e-09
AC066612.1_vs_AC090124.1	PTGDS	0.413635794694226	1.15643938869425e-08
AC066612.1_vs_AC090124.1	CACNA1B	0.540413148975613	9.76996261670138e-15
AC066612.1_vs_AC090124.1	UCN3	0.527959262627496	5.08482145278322e-14
AC066612.1_vs_AC090124.1	SPAG6	0.442603281069272	7.71807950883385e-10
AC066612.1_vs_AC090124.1	GPR158	0.435583605576383	1.52280676957162e-09
AC066612.1_vs_AC090124.1	GAD2	0.54577241117529	4.88498130835069e-15
AC066612.1_vs_AC090124.1	TMEM72	0.444043358771933	6.70081323761451e-10
AC066612.1_vs_AC090124.1	OGDHL	0.529451211154776	4.17443857259059e-14
AC066612.1_vs_AC090124.1	PHYHIPL	0.402246804926267	3.13124841611057e-08
AC066612.1_vs_AC090124.1	SLC16A9	0.404066978688496	2.67708801793276e-08
AC066612.1_vs_AC090124.1	MRLN	0.548762773726102	3.10862446895044e-15
AC066612.1_vs_AC090124.1	LRRTM3	0.437875690375333	1.22184040662887e-09
AC066612.1_vs_AC090124.1	SLC16A12	0.495710322337346	2.65121258280487e-12
AC066612.1_vs_AC090124.1	SLIT1	0.550031727301485	2.66453525910038e-15
AC066612.1_vs_AC090124.1	INA	0.566261188317792	2.22044604925031e-16
AC066612.1_vs_AC090124.1	NEURL1	0.50425263483043	9.68114477473137e-13
AC066612.1_vs_AC090124.1	ATRNL1	0.476273555919068	2.37001529512781e-11
AC066612.1_vs_AC090124.1	PRLHR	0.480866898304122	1.42990064233572e-11
AC066612.1_vs_AC090124.1	NANOS1	0.461757992540005	1.11472608921304e-10
AC066612.1_vs_AC090124.1	TCERG1L	0.429121075950638	2.80847922695671e-09
AC066612.1_vs_AC090124.1	CALY	0.586100135917663	0
AC066612.1_vs_AC090124.1	INS-IGF2	0.463803730049275	9.00122198999043e-11
AC066612.1_vs_AC090124.1	INS	0.441452175916465	8.63710436505016e-10
AC066612.1_vs_AC090124.1	CCKBR	0.437281770379444	1.29378552315984e-09
AC066612.1_vs_AC090124.1	APBB1	0.446690676085859	5.15867570882733e-10
AC066612.1_vs_AC090124.1	RIC3	0.465506214525036	7.5257133858031e-11
AC066612.1_vs_AC090124.1	LMO1	0.531990164758021	3.01980662698043e-14
AC066612.1_vs_AC090124.1	KCNJ11	0.492512846777331	3.83781895152424e-12
AC066612.1_vs_AC090124.1	ABCC8	0.621766864666942	0
AC066612.1_vs_AC090124.1	KCNC1	0.489472260197969	5.43631806237954e-12
AC066612.1_vs_AC090124.1	SLC17A6	0.488877426033117	5.81712455982597e-12
AC066612.1_vs_AC090124.1	PAX6	0.578575353291899	0
AC066612.1_vs_AC090124.1	LMO2	0.409874658653071	1.61352584626684e-08
AC066612.1_vs_AC090124.1	MAPK8IP1	0.486015382390438	8.04334376880433e-12
AC066612.1_vs_AC090124.1	MS4A4E	0.403049567293455	2.92249047184612e-08
AC066612.1_vs_AC090124.1	PTGDR2	0.42379476561003	4.60678895031208e-09
AC066612.1_vs_AC090124.1	LRRC10B	0.43985667037193	1.00876285102913e-09
AC066612.1_vs_AC090124.1	SYT7	0.457177662581618	1.79010140044511e-10
AC066612.1_vs_AC090124.1	CNIH2	0.514058974702618	2.94209101525666e-13
AC066612.1_vs_AC090124.1	MAP6	0.538790704134012	1.22124532708767e-14
AC066612.1_vs_AC090124.1	DLG2	0.446161776261553	5.43638023486892e-10
AC066612.1_vs_AC090124.1	MTNR1B	0.502814383976568	1.14952491969689e-12
AC066612.1_vs_AC090124.1	CNTN5	0.476115644717796	2.4112267738019e-11
AC066612.1_vs_AC090124.1	RAB39A	0.427141458599509	3.37900063485108e-09
AC066612.1_vs_AC090124.1	NCAM1	0.445784717436737	5.64313040740672e-10
AC066612.1_vs_AC090124.1	CADM1	0.420704215854387	6.11516792758948e-09
AC066612.1_vs_AC090124.1	DSCAML1	0.424594527212007	4.2792120957813e-09
AC066612.1_vs_AC090124.1	FXYD2	0.408052314483529	1.89332132194409e-08
AC066612.1_vs_AC090124.1	FXYD6	0.417967979587516	7.83944731352904e-09
AC066612.1_vs_AC090124.1	SCN4B	0.414665043432586	1.05493707103221e-08
AC066612.1_vs_AC090124.1	USP2	0.407258480917911	2.0293044578068e-08
AC066612.1_vs_AC090124.1	TECTA	0.419188534163308	7.01913704936885e-09
AC066612.1_vs_AC090124.1	SCN3B	0.580875462913416	0
AC066612.1_vs_AC090124.1	DDX25	0.570537590324454	0
AC066612.1_vs_AC090124.1	IQSEC3	0.547461133704839	3.77475828372553e-15
AC066612.1_vs_AC090124.1	GALNT8	0.436469396483511	1.39885325545208e-09
AC066612.1_vs_AC090124.1	KCNA5	0.509733828697647	4.99822405686245e-13
AC066612.1_vs_AC090124.1	GPR162	0.435523435687764	1.53160084614967e-09
AC066612.1_vs_AC090124.1	ART4	0.423219252716208	4.8573447486433e-09
AC066612.1_vs_AC090124.1	LMO3	0.421054964097922	5.92257021203579e-09
AC066612.1_vs_AC090124.1	IAPP	0.469210736834962	5.08009190269831e-11
AC066612.1_vs_AC090124.1	SLC38A4	0.414894148218814	1.03354067526595e-08
AC066612.1_vs_AC090124.1	PRPH	0.421402016531868	5.73776581802576e-09
AC066612.1_vs_AC090124.1	SLC4A8	0.427684835411959	3.21213566856215e-09
AC066612.1_vs_AC090124.1	TNS2	0.420247597692711	6.37496455624387e-09
AC066612.1_vs_AC090124.1	PPP1R1A	0.547000083635898	3.99680288865056e-15
AC066612.1_vs_AC090124.1	KIF5A	0.489671130919465	5.3144155742757e-12
AC066612.1_vs_AC090124.1	KCNC2	0.407520533529866	1.98340779355988e-08
AC066612.1_vs_AC090124.1	OTOGL	0.521499921681597	1.16129328375791e-13
AC066612.1_vs_AC090124.1	MGAT4C	0.47240860592393	3.60482754757641e-11
AC066612.1_vs_AC090124.1	ANKS1B	0.469100505338449	5.14019937725152e-11
AC066612.1_vs_AC090124.1	SVOP	0.597878214827234	0
AC066612.1_vs_AC090124.1	FAM222A	0.43358813570177	1.84213755360929e-09
AC066612.1_vs_AC090124.1	RPH3A	0.425867409356228	3.8036969129962e-09
AC066612.1_vs_AC090124.1	MSI1	0.467444695768696	6.13042949737519e-11
AC066612.1_vs_AC090124.1	TMEM132C	0.424017601112415	4.51316295446702e-09
AC066612.1_vs_AC090124.1	TMEM132D	0.601570929869532	0
AC066612.1_vs_AC090124.1	RIMBP2	0.58030201708249	0
AC066612.1_vs_AC090124.1	ATP8A2	0.409562467915479	1.65845164268319e-08
AC066612.1_vs_AC090124.1	MTUS2	0.503480257472619	1.0618173007515e-12
AC066612.1_vs_AC090124.1	KL	0.432109221171501	2.11959161333652e-09
AC066612.1_vs_AC090124.1	SERTM1	0.51313847699204	3.29514193708746e-13
AC066612.1_vs_AC090124.1	CNMD	0.504138895855508	9.81437153768638e-13
AC066612.1_vs_AC090124.1	PCDH17	0.415463143231194	9.82194614529419e-09
AC066612.1_vs_AC090124.1	PCDH9	0.413124777039546	1.21026744182018e-08
AC066612.1_vs_AC090124.1	KLHL1	0.434702617004258	1.65657976225475e-09
AC066612.1_vs_AC090124.1	SLITRK1	0.468982879462148	5.20508081081061e-11
AC066612.1_vs_AC090124.1	DZIP1	0.457634593800274	1.70801817134247e-10
AC066612.1_vs_AC090124.1	HS6ST3	0.529054385613272	4.39648317751562e-14
AC066612.1_vs_AC090124.1	OXGR1	0.423057076412499	4.93029128634248e-09
AC066612.1_vs_AC090124.1	FGF14	0.453901689765018	2.50119480682542e-10
AC066612.1_vs_AC090124.1	F10	0.561013706962983	4.44089209850063e-16
AC066612.1_vs_AC090124.1	SALL2	0.44418480997252	6.60819399200818e-10
AC066612.1_vs_AC090124.1	SLC22A17	0.549956959955803	2.66453525910038e-15
AC066612.1_vs_AC090124.1	NOVA1	0.420042751453334	6.4949414735338e-09
AC066612.1_vs_AC090124.1	TRIM9	0.451270519423966	3.26373150727477e-10
AC066612.1_vs_AC090124.1	GNG2	0.415347561596064	9.92421633760898e-09
AC066612.1_vs_AC090124.1	SLC35F4	0.46030828211565	1.29600330467383e-10
AC066612.1_vs_AC090124.1	RTN1	0.568197939519367	2.22044604925031e-16
AC066612.1_vs_AC090124.1	SYT16	0.413551855217319	1.16512000047919e-08
AC066612.1_vs_AC090124.1	SPTB	0.55911572487347	8.88178419700125e-16
AC066612.1_vs_AC090124.1	GALNT16	0.454789818521622	2.28515872890966e-10
AC066612.1_vs_AC090124.1	SLC8A3	0.518768156598812	1.63868918434673e-13
AC066612.1_vs_AC090124.1	VASH1	0.401782691040631	3.25840634474162e-08
AC066612.1_vs_AC090124.1	ANGEL1	0.415689734007911	9.62439061780174e-09
AC066612.1_vs_AC090124.1	TMEM63C	0.592608902505759	0
AC066612.1_vs_AC090124.1	ZDHHC22	0.534690685241982	2.1094237467878e-14
AC066612.1_vs_AC090124.1	EML5	0.427471945069714	3.27654192666671e-09
AC066612.1_vs_AC090124.1	CHGA	0.559987571219654	6.66133814775094e-16
AC066612.1_vs_AC090124.1	UNC79	0.610109410674243	0
AC066612.1_vs_AC090124.1	PPP4R4	0.451217129230179	3.28132632176903e-10
AC066612.1_vs_AC090124.1	SERPINA10	0.551497136490573	2.22044604925031e-15
AC066612.1_vs_AC090124.1	TUNAR	0.564221937303898	4.44089209850063e-16
AC066612.1_vs_AC090124.1	CYP46A1	0.511403366327304	4.07673894642357e-13
AC066612.1_vs_AC090124.1	DLK1	0.483871310375789	1.02329256179701e-11
AC066612.1_vs_AC090124.1	TDRD9	0.44295149265662	7.45921990841225e-10
AC066612.1_vs_AC090124.1	TMEM179	0.583254093850295	0
AC066612.1_vs_AC090124.1	MAGEL2	0.427327112535819	3.32106875333693e-09
AC066612.1_vs_AC090124.1	OTUD7A	0.494547967168969	3.03401748169563e-12
AC066612.1_vs_AC090124.1	SCG5	0.576172524886339	0
AC066612.1_vs_AC090124.1	GJD2	0.548871221074619	3.10862446895044e-15
AC066612.1_vs_AC090124.1	SEMA6D	0.43951786860706	1.04246344889702e-09
AC066612.1_vs_AC090124.1	CTXN2	0.499494287663324	1.70263803056514e-12
AC066612.1_vs_AC090124.1	SLC12A1	0.455193950554275	2.1929436044843e-10
AC066612.1_vs_AC090124.1	SCG3	0.604326759687213	0
AC066612.1_vs_AC090124.1	CORO2B	0.517932368707441	1.81854531433601e-13
AC066612.1_vs_AC090124.1	HCN4	0.454690987038362	2.30827357228236e-10
AC066612.1_vs_AC090124.1	INSYN1	0.462206814771958	1.06376685238274e-10
AC066612.1_vs_AC090124.1	SCAMP5	0.519638375165969	1.46771483855446e-13
AC066612.1_vs_AC090124.1	RASGRF1	0.410343227130108	1.54828847520605e-08
AC066612.1_vs_AC090124.1	ANKRD34C	0.499322260667792	1.7377210781433e-12
AC066612.1_vs_AC090124.1	CTXND1	0.421068404317404	5.91530779914251e-09
AC066612.1_vs_AC090124.1	CPEB1	0.420164138427858	6.42358588542891e-09
AC066612.1_vs_AC090124.1	AP3B2	0.600703833180097	0
AC066612.1_vs_AC090124.1	ALPK3	0.40520367908534	2.42635955771675e-08
AC066612.1_vs_AC090124.1	SV2B	0.413873093989027	1.13223470599166e-08
AC066612.1_vs_AC090124.1	RGS11	0.474962614183461	2.73390199367896e-11
AC066612.1_vs_AC090124.1	FBXL16	0.491489990966903	4.31654711974261e-12
AC066612.1_vs_AC090124.1	CDIP1	0.425946642955699	3.77584741251269e-09
AC066612.1_vs_AC090124.1	C16orf96	0.432788314065423	1.98751526347962e-09
AC066612.1_vs_AC090124.1	ABAT	0.40041514052586	3.66261749817909e-08
AC066612.1_vs_AC090124.1	ACSM5	0.400100940712288	3.76207647256876e-08
AC066612.1_vs_AC090124.1	TLCD3B	0.400767287024787	3.55415097352818e-08
AC066612.1_vs_AC090124.1	ZNF843	0.487408637234975	6.87228052242972e-12
AC066612.1_vs_AC090124.1	GNAO1	0.494338178495637	3.10862446895044e-12
AC066612.1_vs_AC090124.1	TMED6	0.408965288503381	1.74776628725226e-08
AC066612.1_vs_AC090124.1	VAT1L	0.464703219466003	8.18980439021288e-11
AC066612.1_vs_AC090124.1	NECAB2	0.509273971337314	5.28466159721575e-13
AC066612.1_vs_AC090124.1	RTN4RL1	0.499922176221744	1.61914925911333e-12
AC066612.1_vs_AC090124.1	WSCD1	0.40065324464978	3.58893510465919e-08
AC066612.1_vs_AC090124.1	ATP1B2	0.480550636692171	1.48088208362651e-11
AC066612.1_vs_AC090124.1	DNAH9	0.537146623977236	1.50990331349021e-14
AC066612.1_vs_AC090124.1	RASD1	0.405543614573485	2.35587505059698e-08
AC066612.1_vs_AC090124.1	PIPOX	0.483409512731293	1.07753805878019e-11
AC066612.1_vs_AC090124.1	SEZ6	0.584653107623095	0
AC066612.1_vs_AC090124.1	SLC6A4	0.573508317790264	0
AC066612.1_vs_AC090124.1	KRT222	0.501675794090288	1.31583632878574e-12
AC066612.1_vs_AC090124.1	MPP2	0.506086637952023	7.7715611723761e-13
AC066612.1_vs_AC090124.1	RUNDC3A	0.620179320266154	0
AC066612.1_vs_AC090124.1	C1QL1	0.490462264449352	4.85544937589566e-12
AC066612.1_vs_AC090124.1	MAPT	0.429848251066279	2.62324029165484e-09
AC066612.1_vs_AC090124.1	CA10	0.446086903546373	5.47684342322441e-10
AC066612.1_vs_AC090124.1	HLF	0.509614516704165	5.07149877648772e-13
AC066612.1_vs_AC090124.1	PPM1E	0.536269181172594	1.70974345792274e-14
AC066612.1_vs_AC090124.1	KCNH6	0.584861773389788	0
AC066612.1_vs_AC090124.1	APOH	0.543237777585403	6.66133814775094e-15
AC066612.1_vs_AC090124.1	CACNG5	0.431346479269825	2.27804508590168e-09
AC066612.1_vs_AC090124.1	SSTR2	0.521710126325998	1.13020703906841e-13
AC066612.1_vs_AC090124.1	KIF19	0.478859344739957	1.78492776115036e-11
AC066612.1_vs_AC090124.1	BTBD17	0.477515240977333	2.06896721977046e-11
AC066612.1_vs_AC090124.1	GPR142	0.525263034910466	7.19424519957101e-14
AC066612.1_vs_AC090124.1	SLC26A11	0.427088567253479	3.39568240192989e-09
AC066612.1_vs_AC090124.1	GCGR	0.468146113576808	5.69024827257181e-11
AC066612.1_vs_AC090124.1	CLUL1	0.428744948828281	2.90918467094059e-09
AC066612.1_vs_AC090124.1	ADCYAP1	0.561474574017034	4.44089209850063e-16
AC066612.1_vs_AC090124.1	AKAIN1	0.557301888481563	8.88178419700125e-16
AC066612.1_vs_AC090124.1	AQP4	0.406768492001899	2.11787940518349e-08
AC066612.1_vs_AC090124.1	CHST9	0.448523501060673	4.29857038852788e-10
AC066612.1_vs_AC090124.1	TTR	0.555655995810267	1.33226762955019e-15
AC066612.1_vs_AC090124.1	ASXL3	0.508624505461075	5.71986902286881e-13
AC066612.1_vs_AC090124.1	NOL4	0.597982331355229	0
AC066612.1_vs_AC090124.1	CELF4	0.520685119453094	1.28785870856518e-13
AC066612.1_vs_AC090124.1	SYT4	0.58040450378849	0
AC066612.1_vs_AC090124.1	ST8SIA5	0.441822045948449	8.33084268236917e-10
AC066612.1_vs_AC090124.1	MAPK4	0.471693481048371	3.89346332951845e-11
AC066612.1_vs_AC090124.1	MRO	0.404898278701037	2.49140987840235e-08
AC066612.1_vs_AC090124.1	ST8SIA3	0.485807203794848	8.23430212903986e-12
AC066612.1_vs_AC090124.1	GNG7	0.41397887571589	1.12160285503649e-08
AC066612.1_vs_AC090124.1	DIRAS1	0.481346130857906	1.35589317551421e-11
AC066612.1_vs_AC090124.1	ZFR2	0.496713045309938	2.35900188272353e-12
AC066612.1_vs_AC090124.1	ATCAY	0.557101025778219	8.88178419700125e-16
AC066612.1_vs_AC090124.1	CERS4	0.430050192201557	2.57392773761467e-09
AC066612.1_vs_AC090124.1	OLFM2	0.47621222217525	2.38593589330094e-11
AC066612.1_vs_AC090124.1	ELAVL3	0.404747182003101	2.5242106849177e-08
AC066612.1_vs_AC090124.1	CACNA1A	0.60834019524245	0
AC066612.1_vs_AC090124.1	UNC13A	0.584623505748664	0
AC066612.1_vs_AC090124.1	TMEM59L	0.477240151327663	2.13227213663458e-11
AC066612.1_vs_AC090124.1	CERS1	0.446032809985542	5.50625767203883e-10
AC066612.1_vs_AC090124.1	CHST8	0.463252815511313	9.53610523879433e-11
AC066612.1_vs_AC090124.1	FFAR1	0.550799079864767	2.22044604925031e-15
AC066612.1_vs_AC090124.1	FFAR3	0.419410145651788	6.87935441945342e-09
AC066612.1_vs_AC090124.1	APLP1	0.518954776067139	1.59872115546023e-13
AC066612.1_vs_AC090124.1	ZNF540	0.408059275766221	1.89216859958208e-08
AC066612.1_vs_AC090124.1	ZNF781	0.406135868678254	2.23775300511875e-08
AC066612.1_vs_AC090124.1	SPTBN4	0.586345526562928	0
AC066612.1_vs_AC090124.1	GRIK5	0.42298802762003	4.96166885355365e-09
AC066612.1_vs_AC090124.1	TMEM145	0.408296454390848	1.85329427360159e-08
AC066612.1_vs_AC090124.1	NOVA2	0.46825082356696	5.62720980923359e-11
AC066612.1_vs_AC090124.1	PNMA8C	0.477080562789603	2.16986428824839e-11
AC066612.1_vs_AC090124.1	PNMA8A	0.426745213806238	3.50592510578451e-09
AC066612.1_vs_AC090124.1	PNMA8B	0.445560430846353	5.76970027310608e-10
AC066612.1_vs_AC090124.1	SLC8A2	0.566608434255004	2.22044604925031e-16
AC066612.1_vs_AC090124.1	CPT1C	0.429252797861724	2.77401368542485e-09
AC066612.1_vs_AC090124.1	ASPDH	0.457646934337506	1.70585323644445e-10
AC066612.1_vs_AC090124.1	SYT5	0.518520253726045	1.68975944347949e-13
AC066612.1_vs_AC090124.1	SHISA7	0.519065868567389	1.57651669496772e-13
AC066612.1_vs_AC090124.1	SBK2	0.498073579014847	2.01216820983063e-12
AC066612.1_vs_AC090124.1	ZNF667	0.458903792159778	1.4986900609415e-10
AC066612.1_vs_AC090124.1	ZNF835	0.425500085538532	3.93541599308378e-09
AC066612.1_vs_AC090124.1	PEG3	0.449664074446248	3.83522547053872e-10
AC066612.1_vs_AC090124.1	ZSCAN1	0.452242642977707	2.95890645318764e-10
AC066612.1_vs_AC090124.1	ZNF135	0.410339162342674	1.54884332026484e-08
AC066612.1_vs_AC090124.1	SCRT2	0.461140672479904	1.18869358800566e-10
AC066612.1_vs_AC090124.1	CHGB	0.606491061881504	0
AC066612.1_vs_AC090124.1	SNAP25	0.519412128599066	1.50990331349021e-13
AC066612.1_vs_AC090124.1	PCSK2	0.616639751492213	0
AC066612.1_vs_AC090124.1	INSM1	0.517365877258673	1.95177207729103e-13
AC066612.1_vs_AC090124.1	NKX2-2	0.536286061639544	1.70974345792274e-14
AC066612.1_vs_AC090124.1	DUSP15	0.481609080754809	1.31685773396839e-11
AC066612.1_vs_AC090124.1	XKR7	0.554398223463747	1.33226762955019e-15
AC066612.1_vs_AC090124.1	MAFB	0.428909910463573	2.86459544973638e-09
AC066612.1_vs_AC090124.1	PTPRT	0.447326556554686	4.84293716240813e-10
AC066612.1_vs_AC090124.1	GDAP1L1	0.565432420824741	4.44089209850063e-16
AC066612.1_vs_AC090124.1	SLC12A5	0.513240050056033	3.25517390820096e-13
AC066612.1_vs_AC090124.1	CDH22	0.433594101040439	1.84109283374312e-09
AC066612.1_vs_AC090124.1	KCNB1	0.42281567751251	5.04083219610152e-09
AC066612.1_vs_AC090124.1	CBLN4	0.492186612762945	3.98459043537969e-12
AC066612.1_vs_AC090124.1	KCNQ2	0.476611483021645	2.28410623748232e-11
AC066612.1_vs_AC090124.1	MYT1	0.528365466796682	4.84057238736568e-14
AC066612.1_vs_AC090124.1	KCNJ6	0.513250787053218	3.25073301610246e-13
AC066612.1_vs_AC090124.1	DSCAM	0.536094535309798	1.75415237890775e-14
AC066612.1_vs_AC090124.1	FTCD	0.428603348393913	2.94799296085557e-09
AC066612.1_vs_AC090124.1	S100B	0.442359893313103	7.90414844686893e-10
AC066612.1_vs_AC090124.1	TMEM121B	0.464961376591134	7.97033550270498e-11
AC066612.1_vs_AC090124.1	SEPTIN5	0.419108249910558	7.07044911507637e-09
AC066612.1_vs_AC090124.1	CCDC188	0.439521980535552	1.0420477813966e-09
AC066612.1_vs_AC090124.1	USP41	0.411267025421903	1.42703060479477e-08
AC066612.1_vs_AC090124.1	GNAZ	0.411817996445648	1.35912014975759e-08
AC066612.1_vs_AC090124.1	GRK3	0.434837632148158	1.63536628683403e-09
AC066612.1_vs_AC090124.1	SEZ6L	0.55680162473871	8.88178419700125e-16
AC066612.1_vs_AC090124.1	NEFH	0.44430392575489	6.53116227766759e-10
AC066612.1_vs_AC090124.1	CABP7	0.532751735149382	2.70894418008538e-14
AC066612.1_vs_AC090124.1	C22orf42	0.553662894403033	1.55431223447522e-15
AC066612.1_vs_AC090124.1	SSTR3	0.5909023769308	0
AC066612.1_vs_AC090124.1	SYNGR1	0.462763748649841	1.00366381872163e-10
AC066612.1_vs_AC090124.1	PHF21B	0.549686798205606	2.66453525910038e-15
AC066612.1_vs_AC090124.1	MAPK8IP2	0.533892730092218	2.35367281220533e-14
AC066612.1_vs_AC090124.1	MAP3K15	0.607768009632003	0
AC066612.1_vs_AC090124.1	CNKSR2	0.483068621751897	1.11932685342708e-11
AC066612.1_vs_AC090124.1	ARX	0.47120873125688	4.10171896447764e-11
AC066612.1_vs_AC090124.1	NR0B1	0.524837986456787	7.59392548843607e-14
AC066612.1_vs_AC090124.1	TSPAN7	0.500034506543395	1.59783297704053e-12
AC066612.1_vs_AC090124.1	ZNF157	0.409750358527747	1.63127105157201e-08
AC066612.1_vs_AC090124.1	PCSK1N	0.472906515682531	3.41624506461358e-11
AC066612.1_vs_AC090124.1	SYP	0.537537203086332	1.4432899320127e-14
AC066612.1_vs_AC090124.1	WNK3	0.49635535788884	2.45936604414965e-12
AC066612.1_vs_AC090124.1	TRO	0.411360029919265	1.4153424654495e-08
AC066612.1_vs_AC090124.1	MAGEH1	0.41295259250851	1.22894210363711e-08
AC066612.1_vs_AC090124.1	USP51	0.466871440199661	6.51456666389549e-11
AC066612.1_vs_AC090124.1	RTL5	0.512117334605136	3.73479025483903e-13
AC066612.1_vs_AC090124.1	NAP1L2	0.487842838348172	6.54232223951112e-12
AC066612.1_vs_AC090124.1	NEXMIF	0.460321775425981	1.29419142069764e-10
AC066612.1_vs_AC090124.1	ZDHHC15	0.419362290403204	6.90931045710386e-09
AC066612.1_vs_AC090124.1	MAGEE1	0.478039862652749	1.95323757168353e-11
AC066612.1_vs_AC090124.1	DACH2	0.460164730691642	1.31543664849687e-10
AC066612.1_vs_AC090124.1	NAP1L3	0.437803307263486	1.23039711752426e-09
AC066612.1_vs_AC090124.1	FAM133A	0.433689102405304	1.8245325250632e-09
AC066612.1_vs_AC090124.1	TCEAL2	0.508131908918907	6.07069949865036e-13
AC066612.1_vs_AC090124.1	TCEAL6	0.499519153968416	1.69775304925679e-12
AC066612.1_vs_AC090124.1	GPRASP1	0.498782911743054	1.85140791586491e-12
AC066612.1_vs_AC090124.1	GPRASP2	0.444184321101205	6.60851151579323e-10
AC066612.1_vs_AC090124.1	BEX1	0.559189705760965	8.88178419700125e-16
AC066612.1_vs_AC090124.1	TCEAL5	0.569226592556299	2.22044604925031e-16
AC066612.1_vs_AC090124.1	SLC25A53	0.401119113805824	3.44887054470888e-08
AC066612.1_vs_AC090124.1	ZCCHC18	0.487291968334749	6.96354085505391e-12
AC066612.1_vs_AC090124.1	RADX	0.516577097842705	2.1538326677728e-13
AC066612.1_vs_AC090124.1	RTL9	0.402501164644896	3.06359746460316e-08
AC066612.1_vs_AC090124.1	PAK3	0.558400137104443	8.88178419700125e-16
AC066612.1_vs_AC090124.1	DCX	0.496912955244425	2.30437890991197e-12
AC066612.1_vs_AC090124.1	GRIA3	0.606065156441503	0
AC066612.1_vs_AC090124.1	GPR119	0.569708561922404	0
AC066612.1_vs_AC090124.1	BRS3	0.524728609529858	7.70494779089859e-14
AC066612.1_vs_AC090124.1	PNMA3	0.462008849466182	1.08595799019895e-10
AC066612.1_vs_AC090124.1	PNMA6F	0.414683168456999	1.05322892629545e-08
AC066612.1_vs_AC090124.1	ATP2B3	0.411245655858366	1.42972926830964e-08
AC066612.1_vs_AC090124.1	PDZD4	0.457980317888988	1.64834812466097e-10
AC066612.1_vs_AC090124.1	RAB39B	0.532306645916851	2.88657986402541e-14
