# Supplementary material for: Immune Subtypes Based on Immune-Related lncRNA: Differential Prognostic Mechanism of Pancreatic Cancer
Source: Front Cell Dev Biol. 2021 Jul 7;9:698296. doi: 10.3389/fcell.2021.698296 (PMC8292792; doi:10.3389/fcell.2021.698296)
Supplement: Supplementary file 6 [file Data_Sheet_4.ZIP › Supplementary/Prognostic related TCGA lncRNA pair data.csv]

	p.value	HR	Low 95%CI	High 95%CI
CASC15-vs-AC002091.1	0.000971255315345537	2.03644935475253	1.33460819861068	3.10737336904503
AC244035.1-vs-AC002386.1	0.000778755710023662	0.475507853632957	0.308212162005055	0.733610631701525
AC244035.1-vs-AC003659.1	0.000778755710023662	0.475507853632957	0.308212162005055	0.733610631701525
AC244035.1-vs-AC003958.2	0.000461286627955203	0.462207799357903	0.300104163293445	0.71187299583838
AC104985.2-vs-AC003958.2	0.000719485893016526	0.420141501148497	0.254182468408136	0.694457340401145
AC008687.3-vs-AC004494.1	0.00048288480974238	2.40023108535873	1.46794477086704	3.92460900263946
AL391807.1-vs-AC004494.1	0.000387131869162325	0.427242443128812	0.267112568589409	0.683367713375033
CASC15-vs-AC004687.1	0.000701947866794926	2.04360369399118	1.35168331759899	3.0897148790094
LINC00578-vs-AC004687.1	0.00011193625199726	2.34061912479831	1.5203762381683	3.60338299812678
AC244035.1-vs-AC006333.1	0.000778755710023662	0.475507853632957	0.308212162005055	0.733610631701525
AL133325.3-vs-AC007349.1	0.00099683073556077	0.493900560967829	0.324495716583288	0.751744173059755
AC244035.1-vs-AC007359.1	0.000778755710023662	0.475507853632957	0.308212162005055	0.733610631701525
AC244035.1-vs-AC007381.1	0.00080433554616569	0.477630003337086	0.310036220361678	0.735818607973144
AC244035.1-vs-AC007952.1	0.000778755710023662	0.475507853632957	0.308212162005055	0.733610631701525
AC244035.1-vs-AC008060.1	0.000778755710023662	0.475507853632957	0.308212162005055	0.733610631701525
AC244035.1-vs-AC008060.4	0.000778755710023662	0.475507853632957	0.308212162005055	0.733610631701525
AC244035.1-vs-AC008549.2	0.000778755710023662	0.475507853632957	0.308212162005055	0.733610631701525
AL391807.1-vs-AC008687.2	0.000325779430461994	0.417454831517926	0.259241769723165	0.67222398822441
LINC00861-vs-AC008687.3	0.000495536397083476	0.471792276053065	0.309151419604489	0.719996537709897
AC090559.1-vs-AC008760.2	0.000455801707664417	0.411656430038965	0.25061972435273	0.676167914676662
AC244035.1-vs-AC008794.1	0.000382654707063934	0.459264204285409	0.298936731137589	0.70557943326419
AC244035.1-vs-AC009110.1	0.000778755710023662	0.475507853632957	0.308212162005055	0.733610631701525
AC244035.1-vs-AC009468.2	0.000778755710023662	0.475507853632957	0.308212162005055	0.733610631701525
AC244035.1-vs-AC010145.1	0.000778755710023662	0.475507853632957	0.308212162005055	0.733610631701525
AC244035.1-vs-AC010486.3	0.000778755710023662	0.475507853632957	0.308212162005055	0.733610631701525
AC244035.1-vs-AC010723.1	0.000778755710023662	0.475507853632957	0.308212162005055	0.733610631701525
AC008687.2-vs-AC010889.1	9.73771788384504e-05	2.32286454071381	1.52032658529618	3.54903987517552
AC244035.1-vs-AC010967.2	0.000778755710023662	0.475507853632957	0.308212162005055	0.733610631701525
AC244035.1-vs-AC011840.1	0.000719719176976577	0.478928252097306	0.312590478186366	0.733778814977945
LINC01586-vs-AC012379.1	0.000146518579677852	0.443390890343181	0.291378540619147	0.67470816904215
AC244035.1-vs-AC012379.1	0.000416186701515017	0.473635498953378	0.312766762492576	0.717245605258775
AC244035.1-vs-AC015468.2	0.000778755710023662	0.475507853632957	0.308212162005055	0.733610631701525
AC244035.1-vs-AC015563.2	0.000778755710023662	0.475507853632957	0.308212162005055	0.733610631701525
AC140481.1-vs-AC015845.2	0.000715477175548077	0.421372987951297	0.255418283364729	0.695154601448249
AC244035.1-vs-AC016550.3	0.000778755710023662	0.475507853632957	0.308212162005055	0.733610631701525
AC244035.1-vs-AC016968.1	0.000355617667838798	0.455530936503214	0.295864981125672	0.701361929762661
AC244035.1-vs-AC020551.1	0.000778755710023662	0.475507853632957	0.308212162005055	0.733610631701525
AC244035.1-vs-AC021035.1	0.000778755710023662	0.475507853632957	0.308212162005055	0.733610631701525
LINC01799-vs-AC022113.1	0.000666141573587611	2.1212095022268	1.37561010765919	3.27093391309393
AC244035.1-vs-AC022150.1	0.000778755710023662	0.475507853632957	0.308212162005055	0.733610631701525
AC244035.1-vs-AC022511.1	0.000778755710023662	0.475507853632957	0.308212162005055	0.733610631701525
AC244035.1-vs-AC022929.1	0.000778755710023662	0.475507853632957	0.308212162005055	0.733610631701525
AC244035.1-vs-AC024614.1	0.000778755710023662	0.475507853632957	0.308212162005055	0.733610631701525
AC104985.2-vs-AC024614.1	0.000719485893016526	0.420141501148497	0.254182468408136	0.694457340401145
AC244035.1-vs-AC024651.2	0.000778755710023662	0.475507853632957	0.308212162005055	0.733610631701525
AC244035.1-vs-AC025773.1	0.000434944254320919	0.460668615132341	0.299123057695749	0.709459092196775
AC104985.2-vs-AC027088.2	0.000887495870706894	0.426198498492521	0.257758769932014	0.70470991216008
AC244035.1-vs-AC027688.1	0.000778755710023662	0.475507853632957	0.308212162005055	0.733610631701525
AL034397.3-vs-AC037198.1	0.000309924286265452	0.460676885991727	0.302333594782662	0.701950418178287
AC244035.1-vs-AC044873.1	0.000778755710023662	0.475507853632957	0.308212162005055	0.733610631701525
AC244035.1-vs-AC073023.1	0.000778755710023662	0.475507853632957	0.308212162005055	0.733610631701525
AC244035.1-vs-AC073188.3	0.000778755710023662	0.475507853632957	0.308212162005055	0.733610631701525
AC104985.2-vs-AC073188.3	0.000719485893016526	0.420141501148497	0.254182468408136	0.694457340401145
AC244035.1-vs-AC073429.2	0.000778755710023662	0.475507853632957	0.308212162005055	0.733610631701525
AC244035.1-vs-AC079310.1	0.000778755710023662	0.475507853632957	0.308212162005055	0.733610631701525
AC244035.1-vs-AC079801.1	0.000778755710023662	0.475507853632957	0.308212162005055	0.733610631701525
AC104985.2-vs-AC083902.1	0.000575015208698904	0.406335303558226	0.243358551956385	0.678457270518878
AC244035.1-vs-AC084880.2	0.000778755710023662	0.475507853632957	0.308212162005055	0.733610631701525
AC104985.2-vs-AC084880.2	0.000719485893016526	0.420141501148497	0.254182468408136	0.694457340401145
AC244035.1-vs-AC090124.1	0.000230339680743948	0.445554531498129	0.289779360271447	0.68506894470523
AC066612.1-vs-AC090124.1	0.000413186328736328	0.477245266931883	0.31655245021047	0.719511236313126
AC244035.1-vs-AC090150.2	0.000778755710023662	0.475507853632957	0.308212162005055	0.733610631701525
AC008760.2-vs-AC090559.1	0.000455801707664413	2.42921020304565	1.47892258460414	3.99010892930586
AC244035.1-vs-AC090696.1	0.000778755710023662	0.475507853632957	0.308212162005055	0.733610631701525
AC244035.1-vs-AC090809.1	0.000398399952307752	0.459845604488394	0.299139188053124	0.706888259420371
AC104985.2-vs-AC090809.1	0.000719485893016526	0.420141501148497	0.254182468408136	0.694457340401145
AC244035.1-vs-AC091953.1	0.000778755710023662	0.475507853632957	0.308212162005055	0.733610631701525
AC244035.1-vs-AC092958.2	0.000778755710023662	0.475507853632957	0.308212162005055	0.733610631701525
AC244035.1-vs-AC093763.1	0.000461286627955203	0.462207799357903	0.300104163293445	0.71187299583838
AC104985.2-vs-AC093763.1	0.000887495870706894	0.426198498492521	0.257758769932014	0.70470991216008
AC244035.1-vs-AC099328.2	0.000778755710023662	0.475507853632957	0.308212162005055	0.733610631701525
AC244035.1-vs-AC102797.1	0.000608035659677729	0.469825622556778	0.305046655171308	0.723614279549806
AC244035.1-vs-AC104002.1	0.000778755710023662	0.475507853632957	0.308212162005055	0.733610631701525
AC244035.1-vs-AC104002.3	0.000778755710023662	0.475507853632957	0.308212162005055	0.733610631701525
AC244035.1-vs-AC104389.2	0.000778755710023662	0.475507853632957	0.308212162005055	0.733610631701525
AC008687.2-vs-AC104985.2	0.000924988598820054	2.23815512183294	1.38949963885317	3.60513828814052
AC244035.1-vs-AC105362.1	0.000778755710023662	0.475507853632957	0.308212162005055	0.733610631701525
AC244035.1-vs-AC106771.1	0.000461286627955203	0.462207799357903	0.300104163293445	0.71187299583838
AC104985.2-vs-AC106771.1	0.000785233226678664	0.416862095116225	0.25014391370127	0.694696120219082
AC244035.1-vs-AC107023.1	0.000778755710023662	0.475507853632957	0.308212162005055	0.733610631701525
AC244035.1-vs-AC107029.2	0.000778755710023662	0.475507853632957	0.308212162005055	0.733610631701525
AC244035.1-vs-AC107391.1	0.000487340416437064	0.46368863456493	0.301060111294398	0.714166844954229
AC244035.1-vs-AC108727.2	0.000778755710023662	0.475507853632957	0.308212162005055	0.733610631701525
FAM230G-vs-AC108879.1	0.00098737491513929	0.436668540788041	0.266713532889019	0.714922158049251
AC244035.1-vs-AC108879.1	0.000345001323432675	0.455822202972773	0.296441122019482	0.700894259566649
AC244035.1-vs-AC110751.1	0.000778755710023662	0.475507853632957	0.308212162005055	0.733610631701525
AC244035.1-vs-AC124301.1	0.000778755710023662	0.475507853632957	0.308212162005055	0.733610631701525
AC244035.1-vs-AC126323.2	0.000778755710023662	0.475507853632957	0.308212162005055	0.733610631701525
AC244035.1-vs-AC131956.1	0.000660232508072723	0.472471989816087	0.306884214175085	0.727407181111685
AC244035.1-vs-AC138894.2	0.000823726383075035	0.479007436491987	0.311189914055932	0.737325066947335
AC244035.1-vs-AC139497.1	0.000778755710023662	0.475507853632957	0.308212162005055	0.733610631701525
AC008760.2-vs-AC145098.1	0.000984608453187354	2.21607516557799	1.38042743504903	3.55758587144936
AL590764.1-vs-AC243960.1	0.000375672446466221	2.15610337906483	1.41186148420075	3.29266137877998
CASC15-vs-AC243960.1	0.000165137788630801	2.20917878532487	1.46262868326602	3.33678052493231
LINC00578-vs-AC243960.1	0.000363583948804577	2.31794155892181	1.46011703409282	3.67974138039905
AC104985.2-vs-AC246793.1	0.000505481335661336	0.402801353840874	0.241288422284099	0.672427334557335
AC244035.1-vs-AF111169.2	0.000778755710023662	0.475507853632957	0.308212162005055	0.733610631701525
AC244035.1-vs-AF254983.1	0.000778755710023662	0.475507853632957	0.308212162005055	0.733610631701525
AC008687.2-vs-AL031733.2	0.000634513595189677	2.23764670104563	1.40967682814577	3.55192243975981
AC037198.1-vs-AL034397.3	0.000419649353960539	2.12657598814691	1.39832704838126	3.23409708665665
AC009093.1-vs-AL034397.3	0.000838778736917743	2.02831452226431	1.33932426889928	3.07174289062157
AC008760.2-vs-AL034397.3	0.000540758379467421	2.38890230525726	1.45862881660444	3.91247873283384
LINC00578-vs-AL034397.3	0.000676324433623286	2.09069379749941	1.36647455841878	3.19874272665596
AC244035.1-vs-AL080313.2	0.000178488319718114	0.444175061762316	0.290556840981008	0.679011668854332
AC244035.1-vs-AL096772.1	0.000778755710023662	0.475507853632957	0.308212162005055	0.733610631701525
AC244035.1-vs-AL121901.1	0.000778755710023662	0.475507853632957	0.308212162005055	0.733610631701525
AC244035.1-vs-AL121910.1	0.000778755710023662	0.475507853632957	0.308212162005055	0.733610631701525
AC244035.1-vs-AL132796.2	0.000778755710023662	0.475507853632957	0.308212162005055	0.733610631701525
AC244035.1-vs-AL133167.1	0.000778755710023662	0.475507853632957	0.308212162005055	0.733610631701525
LINC01094-vs-AL133371.2	3.89314430690878e-05	2.42864616456386	1.59132775222632	3.70654139877773
AC244035.1-vs-AL136322.1	0.000778755710023662	0.475507853632957	0.308212162005055	0.733610631701525
AC244035.1-vs-AL137078.2	0.000778755710023662	0.475507853632957	0.308212162005055	0.733610631701525
AL022313.4-vs-AL138720.1	0.000370422409362245	0.37703381930265	0.22038185838998	0.645037218292226
AC244035.1-vs-AL139254.1	0.000778755710023662	0.475507853632957	0.308212162005055	0.733610631701525
AC244035.1-vs-AL158069.1	0.000778755710023662	0.475507853632957	0.308212162005055	0.733610631701525
AC104985.2-vs-AL158069.1	0.000719485893016526	0.420141501148497	0.254182468408136	0.694457340401145
AC244035.1-vs-AL161629.1	0.000778755710023662	0.475507853632957	0.308212162005055	0.733610631701525
AC244035.1-vs-AL161757.4	0.000778755710023662	0.475507853632957	0.308212162005055	0.733610631701525
AC244035.1-vs-AL355306.2	0.000499378302302385	0.46435414837762	0.301491398633793	0.71519378692927
AC244035.1-vs-AL355497.2	0.000778755710023662	0.475507853632957	0.308212162005055	0.733610631701525
AC244035.1-vs-AL355526.1	0.000778755710023662	0.475507853632957	0.308212162005055	0.733610631701525
AC244035.1-vs-AL358134.1	0.000778755710023662	0.475507853632957	0.308212162005055	0.733610631701525
AC244035.1-vs-AL358612.1	0.000778755710023662	0.475507853632957	0.308212162005055	0.733610631701525
AC244035.1-vs-AL359636.1	0.000778755710023662	0.475507853632957	0.308212162005055	0.733610631701525
AC244035.1-vs-AL360013.2	0.000778755710023662	0.475507853632957	0.308212162005055	0.733610631701525
AC244035.1-vs-AL360175.1	0.000778755710023662	0.475507853632957	0.308212162005055	0.733610631701525
AC004494.1-vs-AL391807.1	0.00040629003574408	2.24026283499158	1.43261772491483	3.50322174754807
AC008687.2-vs-AL391807.1	0.000884777280036633	2.17287573647088	1.37516304493214	3.43333031202626
AC008687.3-vs-AL391807.1	0.000301296079998846	2.60300116986626	1.54939974384664	4.37305809377735
AC244035.1-vs-AL445237.1	0.000778755710023662	0.475507853632957	0.308212162005055	0.733610631701525
AC244035.1-vs-AL451081.1	0.000778755710023664	0.475507853632957	0.308212162005055	0.733610631701525
AC244035.1-vs-AL512310.10	0.000778755710023662	0.475507853632957	0.308212162005055	0.733610631701525
AC244035.1-vs-AL513304.1	0.000487340416437064	0.46368863456493	0.301060111294398	0.714166844954229
AC244035.1-vs-AL590502.1	0.000778755710023662	0.475507853632957	0.308212162005055	0.733610631701525
AC243960.1-vs-AL590764.1	0.000375672446466223	0.463799653444137	0.303705691221284	0.708284779484653
AC244035.1-vs-AL591643.1	0.000778755710023662	0.475507853632957	0.308212162005055	0.733610631701525
AC244035.1-vs-AL773545.1	0.000778755710023662	0.475507853632957	0.308212162005055	0.733610631701525
AC244035.1-vs-AP000472.1	0.000778755710023662	0.475507853632957	0.308212162005055	0.733610631701525
AC244035.1-vs-AP000821.1	0.000778755710023662	0.475507853632957	0.308212162005055	0.733610631701525
AC244035.1-vs-AP002802.1	0.00043974785281124	0.461874293385144	0.300235786116363	0.710534429121469
AC244035.1-vs-AP005273.1	0.000673112500433893	0.4730694418088	0.30729025919451	0.72828438285
AC244035.1-vs-C16orf97	0.000778755710023662	0.475507853632957	0.308212162005055	0.733610631701525
AC244035.1-vs-C4B-AS1	0.000778755710023662	0.475507853632957	0.308212162005055	0.733610631701525
AC243960.1-vs-CASC15	0.000165137788630801	0.452656890715591	0.299690073269139	0.683700525937327
WAKMAR2-vs-CASC15	0.00028214447780463	0.442906922238559	0.285368135347588	0.687415718394401
AC002091.1-vs-CASC15	0.000971255315345537	0.491050758353636	0.321815205717402	0.749283573292144
AC008687.3-vs-CHRM3-AS2	0.000502941995706102	2.30305776137915	1.43947462587261	3.68472980135612
AC244035.1-vs-DLGAP2-AS1	0.000778755710023662	0.475507853632957	0.308212162005055	0.733610631701525
AC244035.1-vs-DSCR10	0.000461286627955203	0.462207799357903	0.300104163293445	0.71187299583838
AC104985.2-vs-DSCR10	0.000719485893016526	0.420141501148497	0.254182468408136	0.694457340401145
AC244035.1-vs-FAM138C	0.000778755710023662	0.475507853632957	0.308212162005055	0.733610631701525
AC244035.1-vs-FAM242A	0.000755812428556198	0.475615053684167	0.308649773839204	0.732900842522053
AC104985.2-vs-FAM242A	0.000719485893016526	0.420141501148497	0.254182468408136	0.694457340401145
AC244035.1-vs-FO393408.1	0.000778755710023662	0.475507853632957	0.308212162005055	0.733610631701525
AC244035.1-vs-GABRG3-AS1	0.000778755710023662	0.475507853632957	0.308212162005055	0.733610631701525
AC244035.1-vs-LINC00358	0.000778755710023662	0.475507853632957	0.308212162005055	0.733610631701525
AC244035.1-vs-LINC00376	0.000334381882349177	0.454005093812149	0.294904293685716	0.698940739828782
AC244035.1-vs-LINC00448	0.000778755710023662	0.475507853632957	0.308212162005055	0.733610631701525
AC244035.1-vs-LINC00452	6.08368222812853e-05	0.42176920443117	0.276568102551092	0.643202380049016
AC244035.1-vs-LINC00459	0.000778755710023662	0.475507853632957	0.308212162005055	0.733610631701525
AC104985.2-vs-LINC00459	0.000841821800021945	0.424697576157285	0.256888052450404	0.702126975051498
AC243960.1-vs-LINC00578	0.000504377794305252	0.440144353841002	0.277187669850831	0.698902127653685
AL034397.3-vs-LINC00578	0.000417487282589945	0.462711077221406	0.301588810284649	0.709912084540931
AC004687.1-vs-LINC00578	0.000133927976856182	0.431246632937134	0.280070789257047	0.664023759539343
AC244035.1-vs-LINC00587	0.000778755710023664	0.475507853632957	0.308212162005055	0.733610631701525
AC008687.3-vs-LINC00861	0.000710825319350365	2.06857988861481	1.35804265885052	3.15087506838962
AC008687.3-vs-LINC00996	0.000484396005123107	2.08485264168621	1.37989309125827	3.14996180869523
FAM230G-vs-LINC01065	0.000812358928316686	0.458455236986604	0.290434462562216	0.723678596769209
LINC01586-vs-LINC01093	0.00050433298799927	0.48006376272452	0.317485317702301	0.72589566644881
AL022313.4-vs-LINC01093	0.000167669395663235	0.369622895819231	0.220112577536753	0.620687316657232
AL133371.2-vs-LINC01094	3.89314430690878e-05	0.411752034771843	0.269793290405379	0.628406058149222
AC104985.2-vs-LINC01141	0.000694205790257398	0.41911247956007	0.253569280452025	0.692730878952919
AC244035.1-vs-LINC01221	0.000778755710023662	0.475507853632957	0.308212162005055	0.733610631701525
AC244035.1-vs-LINC01455	0.000778755710023662	0.475507853632957	0.308212162005055	0.733610631701525
AC244035.1-vs-LINC01490	0.000778755710023662	0.475507853632957	0.308212162005055	0.733610631701525
AC244035.1-vs-LINC01539	0.000451307298510558	0.462631115574872	0.300748187758949	0.71165033675812
AC244035.1-vs-LINC01616	0.000778755710023662	0.475507853632957	0.308212162005055	0.733610631701525
AC244035.1-vs-LINC01628	0.000778755710023662	0.475507853632957	0.308212162005055	0.733610631701525
AC244035.1-vs-LINC01639	0.000461286627955203	0.462207799357903	0.300104163293445	0.71187299583838
AC104985.2-vs-LINC01639	0.000719485893016526	0.420141501148497	0.254182468408136	0.694457340401145
AC244035.1-vs-LINC01685	0.000451307298510542	0.462631115574871	0.300748187758949	0.711650336758118
AC244035.1-vs-LINC01706	0.000778755710023662	0.475507853632957	0.308212162005055	0.733610631701525
AC244035.1-vs-LINC01757	0.000778755710023662	0.475507853632957	0.308212162005055	0.733610631701525
AC244035.1-vs-LINC01761	0.000778755710023662	0.475507853632957	0.308212162005055	0.733610631701525
AC244035.1-vs-LINC01774	0.000778755710023662	0.475507853632957	0.308212162005055	0.733610631701525
AC022113.1-vs-LINC01799	0.00039177650470068	0.38310047588876	0.225408675556219	0.651110585091876
AC244035.1-vs-LINC01800	0.000708869119285315	0.478624322931427	0.312441489600127	0.733197254931646
AC244035.1-vs-LINC01853	0.000778755710023662	0.475507853632957	0.308212162005055	0.733610631701525
AC244035.1-vs-LINC01854	0.000778755710023662	0.475507853632957	0.308212162005055	0.733610631701525
AC104985.2-vs-LINC01854	0.000719485893016526	0.420141501148497	0.254182468408136	0.694457340401145
AL391807.1-vs-LINC01934	0.0005311435187516	0.445770149271392	0.282231493475932	0.704071057181239
AC140481.1-vs-LINC02132	0.000166358840815852	0.360327755542485	0.211808428203298	0.612988314561618
AC244035.1-vs-LINC02153	0.000778755710023662	0.475507853632957	0.308212162005055	0.733610631701525
AC244035.1-vs-LINC02230	0.000778755710023662	0.475507853632957	0.308212162005055	0.733610631701525
AC244035.1-vs-LINC02311	0.000778755710023662	0.475507853632957	0.308212162005055	0.733610631701525
AC244035.1-vs-LINC02335	0.000191125146117044	0.441137525737557	0.28696928356193	0.678129429736886
AC104985.2-vs-LINC02335	0.000719485893016526	0.420141501148497	0.254182468408136	0.694457340401145
AC244035.1-vs-LINC02540	0.000778755710023662	0.475507853632957	0.308212162005055	0.733610631701525
AC244035.1-vs-LINC02548	0.000778755710023662	0.475507853632957	0.308212162005055	0.733610631701525
AC244035.1-vs-LINC02670	0.000778755710023662	0.475507853632957	0.308212162005055	0.733610631701525
AC244035.1-vs-LINC02841	0.000673112500433893	0.4730694418088	0.30729025919451	0.72828438285
AC104985.2-vs-LINGO1-AS1	0.000817873245566345	0.42384655109241	0.256380591887086	0.70070007074502
AC244035.1-vs-LY86-AS1	0.000575595202987784	0.467973973780047	0.303727664365241	0.721039489745442
AC244035.1-vs-MAGEA4-AS1	0.000337556993126618	0.455144496673844	0.295962003938308	0.699942932186887
AC104985.2-vs-MAGEA4-AS1	0.00049574481164528	0.402265863898978	0.240971986871442	0.671521313988753
AC140481.1-vs-PAUPAR	0.000593458718345979	0.45506176886266	0.290366481340682	0.713171894098368
TNFRSF10A-AS1-vs-PCED1B-AS1	0.000660087654943307	2.3548575085587	1.43845773283993	3.85506905000758
TNFRSF10A-AS1-vs-PTOV1-AS2	1.02113037589715e-05	2.6630301754479	1.72360225665971	4.11448156785873
AC244035.1-vs-RAPGEF4-AS1	0.000778755710023662	0.475507853632957	0.308212162005055	0.733610631701525
PCED1B-AS1-vs-TNFRSF10A-AS1	0.000660087654943307	0.424654144195779	0.25939872594449	0.695189004980849
PTOV1-AS2-vs-TNFRSF10A-AS1	1.02113037589715e-05	0.375512079892902	0.243043985860027	0.580180256863885
AC008687.2-vs-TTTY14	0.000903060941281566	2.02056756946519	1.33379296176259	3.06096479724954
AC244035.1-vs-TTTY4C	0.000778755710023662	0.475507853632957	0.308212162005055	0.733610631701525
AC244035.1-vs-TTTY7B	0.000778755710023662	0.475507853632957	0.308212162005055	0.733610631701525
CASC15-vs-WAKMAR2	0.00028214447780463	2.25781072679054	1.45472379120993	3.50424548550933
LINC01586-vs-Z95114.2	0.000461318252432548	0.470516754641484	0.308559671130695	0.717482020858724
AC244035.1-vs-Z95114.2	0.000334381882349177	0.454005093812149	0.294904293685716	0.698940739828782
