# Supplementary material for: Immune Subtypes Based on Immune-Related lncRNA: Differential Prognostic Mechanism of Pancreatic Cancer
Source: Front Cell Dev Biol. 2021 Jul 7;9:698296. doi: 10.3389/fcell.2021.698296 (PMC8292792; doi:10.3389/fcell.2021.698296)
Supplement: Supplementary file 6 [file Data_Sheet_4.ZIP › Supplementary/Immune infiltration analysis results.csv]

	Corr	P.value
StromalScore-ESTIMATE	-0.113113390177311	0.134985636718075
ImmuneScore-ESTIMATE	-0.068324835590762	0.367574497532143
ESTIMATEScore-ESTIMATE	-0.0887023590346294	0.241721891462744
Activated B cell-ssGSEA	-0.06874368257619	0.364638166658051
Activated CD4 T cell-ssGSEA	0.165194149384153	0.0284512458292832
Activated CD8 T cell-ssGSEA	-0.0277842653095064	0.71433214994991
Central memory CD4 T cell-ssGSEA	-0.102199787358611	0.177109311414827
Central memory CD8 T cell-ssGSEA	-0.0659509950352798	0.384490804262524
Effector memeory CD4 T cell-ssGSEA	-0.115612997119838	0.126517752159512
Effector memeory CD8 T cell-ssGSEA	-0.0526231267509759	0.487913698267574
Gamma delta T cell-ssGSEA	0.0135479594616334	0.858360576868518
Immature B cell-ssGSEA	-0.0493655527436656	0.515279994389708
Memory B cell-ssGSEA	0.0451265517517331	0.552038303695901
Regulatory T cell-ssGSEA	-0.0433995097581987	0.567371766148266
T follicular helper cell-ssGSEA	-0.057456149338864	0.448788375766413
Type 1 T helper cell-ssGSEA	-0.0714465369834964	0.346040946619595
Type 17 T helper cell-ssGSEA	0.00447032131096249	0.953045123286243
Type 2 T helper cell-ssGSEA	0.121164684776557	0.109181100775939
Activated dendritic cell-ssGSEA	-0.0878365922095221	0.246365392363351
CD56bright natural killer cell-ssGSEA	0.0136074739126459	0.857744936659445
CD56dim natural killer cell-ssGSEA	0.0501920175728212	0.508263017038788
Eosinophil-ssGSEA	-0.0811103363309325	0.284553136657586
Immature dendritic cell-ssGSEA	-0.148651377831001	0.0489548649301357
Macrophage-ssGSEA	-0.0773272384920396	0.307690452463412
Mast cell-ssGSEA	-0.108408379804808	0.152093448290677
MDSC-ssGSEA	-0.0533608813606977	0.481825740821041
Monocyte-ssGSEA	-0.0751139746628743	0.321783571381971
Natural killer cell-ssGSEA	-0.0900947726054894	0.234382461894621
Natural killer T cell-ssGSEA	0.026288543635002	0.729093438662498
Neutrophil-ssGSEA	-0.0098726613830651	0.896530394826911
Plasmacytoid dendritic cell-ssGSEA	-0.0805971645552204	0.287621361258304
T cells-MCPcounter	-0.0648505391486324	0.392490379028462
CD8 T cells-MCPcounter	-0.0525916446382983	0.488174401028375
Cytotoxic lymphocytes-MCPcounter	-0.0797527330993441	0.292718166953106
NK cells-MCPcounter	-0.00917308585512498	0.903825585206935
B lineage-MCPcounter	-0.08801962721924	0.245378563006062
Monocytic lineage-MCPcounter	-0.0760145518272531	0.315999451193652
Myeloid dendritic cells-MCPcounter	-0.170547081232774	0.023632837680609
Neutrophils-MCPcounter	-0.169136701035193	0.0248288049537169
Endothelial cells-MCPcounter	-0.197418417322031	0.00863218204656935
Fibroblasts-MCPcounter	-0.10358546344445	0.171278404704766
B cells naive-CIBERSORT	0.011065616849228	0.884110532862484
B cells memory-CIBERSORT	-0.0281528427868178	0.710710624352178
Plasma cells-CIBERSORT	-0.0482963479988032	0.524431342571739
T cells CD8-CIBERSORT	-0.136849933160504	0.0701233146505962
T cells CD4 naive-CIBERSORT	0.0994320826158851	0.189192263010273
T cells CD4 memory resting-CIBERSORT	0.0103049833385337	0.89202642312762
T cells CD4 memory activated-CIBERSORT	0.139402450834268	0.0650048487653176
T cells follicular helper-CIBERSORT	0.0697839884018451	0.357408182772593
T cells regulatory (Tregs)-CIBERSORT	0.0393921846317323	0.603709054709844
T cells gamma delta-CIBERSORT	0.00836542494823973	0.91225787441683
NK cells resting-CIBERSORT	0.18557621638927	0.0136684150144855
NK cells activated-CIBERSORT	-0.0231724003188279	0.760162729190848
Monocytes-CIBERSORT	-0.1631136723331	0.0305384385849923
Macrophages M0-CIBERSORT	0.118499044043291	0.117257416017707
Macrophages M1-CIBERSORT	0.0973400052849391	0.198717633123747
Macrophages M2-CIBERSORT	-0.162261097571987	0.0314306807565339
Dendritic cells resting-CIBERSORT	-0.113066177702545	0.135149656012193
Dendritic cells activated-CIBERSORT	-0.0471326342268383	0.534484561965545
Mast cells resting-CIBERSORT	-0.105243457884004	0.164490295266968
Mast cells activated-CIBERSORT	-0.0990492888640913	0.190909735055216
Eosinophils-CIBERSORT	-0.0264613229382728	0.727383062160222
Neutrophils-CIBERSORT	-0.0216425325327993	0.775561297166871
B_cell-TIMER	0.138480021278703	0.0668181233794276
CD4_Tcell-TIMER	-0.20738428058121	0.00574926268561216
CD8_Tcell-TIMER	0.0330967722480051	0.6627865869537
Neutrophil-TIMER	-0.0389168363913657	0.608087286937662
Macrophage-TIMER	-0.143202146197363	0.0579550332767287
Dendritic-TIMER	0.0347642997905269	0.646914559663916
