# Supplementary material for: Immune Subtypes Based on Immune-Related lncRNA: Differential Prognostic Mechanism of Pancreatic Cancer
Source: Front Cell Dev Biol. 2021 Jul 7;9:698296. doi: 10.3389/fcell.2021.698296 (PMC8292792; doi:10.3389/fcell.2021.698296)
Supplement: Supplementary file 6 [file Data_Sheet_4.ZIP › Supplementary/Correlation results of lncRNA and immune-related genes.csv]

lncRNA	mRNA	Corr	P.value	FDR
AC093278.2	CD1D	0.80922967352743	0	0
TRG-AS1	CD1D	0.803590552645852	0	0
PCED1B-AS1	CD1D	0.852449653196831	0	0
AL133371.2	CD1D	0.805370786311712	0	0
LINC02285	CD1D	0.83490140346859	0	0
AC243960.1	CD1D	0.815940284431706	0	0
CARD8-AS1	CD1D	0.807381846246366	0	0
AL590764.1	CD1D	0.829239029413568	0	0
LINC02611	CD4	0.801587934195668	0	0
AC090559.1	CD4	0.877443287616092	0	0
PCED1B-AS1	CD4	0.816112119680392	0	0
AL365361.1	CD8A	0.822504008157738	0	0
TRG-AS1	CD8A	0.852769935474965	0	0
LINC00861	CD8A	0.800311661321739	0	0
PCED1B-AS1	CD8A	0.831272814569383	0	0
AC015911.3	CD8A	0.857917405180961	0	0
TRG-AS1	CD8B	0.809941416872281	0	0
FGD5-AS1	CREB1	0.811136057000329	0	0
OIP5-AS1	CREB1	0.804994579505255	0	0
AC005288.1	CREB1	0.802952010938738	0	0
LINC01133	CTSE	0.82130262451393	0	0
LINC01094	FCER1G	0.884759547465078	0	0
HCP5	HLA-B	0.878111841572611	0	0
PCED1B-AS1	HLA-DMB	0.820547449536184	0	0
PCED1B-AS1	HLA-DOB	0.814652159141405	0	0
FAM30A	HLA-DOB	0.836957247801046	0	0
AC243960.1	HLA-DOB	0.839622896251829	0	0
LINC00528	HLA-DOB	0.802121871440247	0	0
PCED1B-AS1	HLA-DPB1	0.821678612623362	0	0
HLA-DQB1-AS1	HLA-DQB1	0.834435493120465	0	0
HCP5	HLA-E	0.819737129634713	0	0
PSMB8-AS1	HLA-E	0.815332136060062	0	0
HCP5	HLA-F	0.85094476166248	0	0
LINC02812	LTA	0.826081353788895	0	0
LINC01781	LTA	0.820655672647313	0	0
LINC02245	LTA	0.800044783038902	0	0
LINC01934	LTA	0.804120832227837	0	0
LINC01857	LTA	0.843556298314814	0	0
LINC01215	LTA	0.848668692554333	0	0
TRG-AS1	LTA	0.813993958067099	0	0
AC004847.1	LTA	0.82187426947983	0	0
AC007384.1	LTA	0.814335678984345	0	0
TRBV11-2	LTA	0.805197721853318	0	0
LINC00861	LTA	0.862039607867693	0	0
AL161781.2	LTA	0.815446058737358	0	0
AC060234.2	LTA	0.815985175004972	0	0
AP003774.2	LTA	0.835352715311108	0	0
LINC02422	LTA	0.847129868305318	0	0
PCED1B-AS1	LTA	0.871372035980074	0	0
LINC02397	LTA	0.816322369581698	0	0
LINC00426	LTA	0.826971678015833	0	0
LINC00402	LTA	0.826443822372173	0	0
AL139020.1	LTA	0.803734899571514	0	0
LINC02285	LTA	0.806979349841864	0	0
COPDA1	LTA	0.834827887516419	0	0
AC246787.2	LTA	0.802919795439049	0	0
FAM30A	LTA	0.875335256853655	0	0
LINC00926	LTA	0.800307616371325	0	0
AC012645.3	LTA	0.833589926130274	0	0
AC099524.1	LTA	0.856964750714925	0	0
LINC02132	LTA	0.836268527179036	0	0
AC104971.3	LTA	0.8142769658775	0	0
U62631.1	LTA	0.823236991868567	0	0
AC243960.1	LTA	0.909128178711743	0	0
FO393401.1	LTA	0.838833020059808	0	0
LINC00528	LTA	0.836105772391093	0	0
AL590764.1	LTA	0.804671437529399	0	0
LINC00892	LTA	0.802721489357453	0	0
HCP5	PSMB8	0.812993693653141	0	0
AC009110.1	SLC10A2	0.818960993147038	0	0
HCP5	TAP1	0.823293425249286	0	0
AC037198.1	THBS1	0.806729357274205	0	0
AC010486.3	CLEC4M	0.836997402977943	0	0
AL513304.1	CLEC4M	0.800936914610517	0	0
AC022511.1	CLEC4M	0.813363884331209	0	0
AL163932.1	CLEC4M	0.834453870253516	0	0
C16orf97	CLEC4M	0.897754798439406	0	0
OIP5-AS1	UBR1	0.855501777449723	0	0
MIR217HG	PDIA2	0.801900468195187	0	0
AC092979.1	PDIA2	0.836880729191891	0	0
AC084375.1	PDIA2	0.856507884224772	0	0
AC092979.1	REG3G	0.822219895008419	0	0
AC084375.1	REG3G	0.850401196665433	0	0
LINC01781	CXCL13	0.803641742125708	0	0
FAM30A	CXCL13	0.810893649983972	0	0
AC243960.1	CXCL13	0.820585354624932	0	0
CADM3-AS1	LCN6	0.834203933376594	0	0
AL451081.1	HTN3	0.909865004379113	0	0
LINC00587	HTN3	0.909865004379113	0	0
AC108879.1	LCN8	0.817654714366182	0	0
AC105271.1	BPIFB6	0.890020372505966	0	0
AC006333.1	BPIFB6	0.809354938304933	0	0
AC016550.3	DEFB129	0.89043948354537	0	0
AC092435.1	PGLYRP2	0.822781468741297	0	0
AL353608.1	DEFB105B	1	0	0
AP002892.2	DEFB105B	0.931679946241069	0	0
AP002802.1	DEFB105B	0.901431824799337	0	0
FAM41C	DEFB132	0.834207029930199	0	0
AL592182.2	DEFB132	0.837177479020666	0	0
AL445218.1	DEFB132	0.842468980656133	0	0
LINC01717	DEFB132	0.82410217154385	0	0
AL356010.2	DEFB132	0.869337549331127	0	0
AL359551.1	DEFB132	0.859879256179081	0	0
AC018685.2	DEFB132	0.821733021535632	0	0
LINC01250	DEFB132	0.841540387862912	0	0
SLC8A1-AS1	DEFB132	0.805791335006055	0	0
LINC01794	DEFB132	0.858848800948866	0	0
LINC01799	DEFB132	0.812327702673018	0	0
LINC01628	DEFB132	0.864097949127707	0	0
LINC01964	DEFB132	0.859284947742196	0	0
AC105402.3	DEFB132	0.851445278143316	0	0
AC093911.1	DEFB132	0.864097949127706	0	0
PCGEM1	DEFB132	0.869080915568272	0	0
LINC01790	DEFB132	0.863364961485133	0	0
AC023481.1	DEFB132	0.805157537011153	0	0
ZNF385D-AS2	DEFB132	0.843096088439202	0	0
C3orf67-AS1	DEFB132	0.887743227543019	0	0
AC017007.5	DEFB132	0.844270700608085	0	0
LINC00290	DEFB132	0.900475111667437	0	0
LINC01596	DEFB132	0.853125545925005	0	0
AC024588.1	DEFB132	0.801848559679395	0	0
AC022113.1	DEFB132	0.848325921554716	0	0
AC139497.1	DEFB132	0.864097949127707	0	0
AC010230.1	DEFB132	0.851492301859653	0	0
AL365259.1	DEFB132	0.871814213316932	0	0
AC073094.1	DEFB132	0.84580063838054	0	0
AC104129.1	DEFB132	0.870863105338048	0	0
DDC-AS1	DEFB132	0.810308681776697	0	0
LINC01445	DEFB132	0.860142652168936	0	0
AC073336.1	DEFB132	0.840120709867773	0	0
AC006372.3	DEFB132	0.816935468989826	0	0
DLGAP2-AS1	DEFB132	0.802101837134048	0	0
AC138356.3	DEFB132	0.85545977519174	0	0
AC010857.1	DEFB132	0.843464469002879	0	0
FAM138C	DEFB132	0.864097949127707	0	0
AL162427.1	DEFB132	0.819565292899005	0	0
PAPPA-AS2	DEFB132	0.81326226210128	0	0
AC006450.3	DEFB132	0.859569394121572	0	0
AL353611.1	DEFB132	0.861498456693362	0	0
AC051618.1	DEFB132	0.816416583581137	0	0
AC016822.1	DEFB132	0.854701957615716	0	0
AL355314.1	DEFB132	0.864097949127706	0	0
AL355314.2	DEFB132	0.864097949127706	0	0
LINC01435	DEFB132	0.870910331892263	0	0
AL445237.1	DEFB132	0.848811414990335	0	0
AL157832.2	DEFB132	0.865180184575032	0	0
MRGPRG-AS1	DEFB132	0.83370338053778	0	0
LINC02687	DEFB132	0.864790525070132	0	0
AC103855.3	DEFB132	0.864643014169107	0	0
AC018716.1	DEFB132	0.863821791994643	0	0
AC048352.1	DEFB132	0.846847106513731	0	0
LINC02378	DEFB132	0.84583457568057	0	0
AC016152.1	DEFB132	0.800116325513423	0	0
LHX5-AS1	DEFB132	0.86604323206628	0	0
LINC01065	DEFB132	0.845789219330629	0	0
LINC00452	DEFB132	0.836881107358774	0	0
RASA3-IT1	DEFB132	0.858524987460315	0	0
GABRG3-AS1	DEFB132	0.808630096311284	0	0
AC104002.1	DEFB132	0.864097949127707	0	0
AC104002.2	DEFB132	0.832931764463532	0	0
AC104002.3	DEFB132	0.833017508253203	0	0
AC021979.1	DEFB132	0.864097949127706	0	0
AC090696.1	DEFB132	0.864097949127707	0	0
AL031710.1	DEFB132	0.820045921394716	0	0
AC243830.3	DEFB132	0.856339482914086	0	0
AC015845.2	DEFB132	0.828254710653818	0	0
AC093330.1	DEFB132	0.827003240140517	0	0
AC044873.1	DEFB132	0.864097949127707	0	0
LINC01896	DEFB132	0.859786242041978	0	0
AC011473.1	DEFB132	0.81318673681528	0	0
AL133465.1	DEFB132	0.864097949127707	0	0
LINC00237	DEFB132	0.860379135348254	0	0
FAM230G	DEFB132	0.806355644797139	0	0
AP000550.2	DEFB132	0.843515219590788	0	0
AL022314.1	DEFB132	0.825774505290939	0	0
PHEX-AS1	DEFB132	0.810075059580425	0	0
LINC02787	DEFB128	1	0	0
AL360013.2	DEFB128	1	0	0
AC096666.1	DEFB128	0.870883782201881	0	0
AC018450.2	DEFB128	0.973790709503833	0	0
AC091953.1	DEFB128	1	0	0
LINC01490	DEFB128	0.808224221984097	0	0
LINC02311	DEFB128	1	0	0
AC027688.1	DEFB128	1	0	0
AC007344.1	DEFB128	0.936495753140836	0	0
AC079801.1	DEFB128	0.864070578620534	0	0
AC106771.1	S100A7A	0.818494090909149	0	0
C4B-AS1	S100A7A	0.903403659789892	0	0
AC073188.3	S100A7A	0.903403659789892	0	0
AC090809.1	S100A7A	0.854598324563521	0	0
AC084880.2	S100A7A	0.903403659789892	0	0
LINC02335	S100A7A	0.846341643137678	0	0
AC003958.2	S100A7A	0.846914021763691	0	0
FAM242A	S100A7A	0.886562463584041	0	0
DSCR10	S100A7A	0.836471755890774	0	0
AC246793.1	S100A7A	0.816422012743866	0	0
LINC01639	S100A7A	0.89652934330791	0	0
AL158069.1	S100A7A	0.903403659789892	0	0
AC107029.2	DEFB118	0.805481459202215	0	0
LINC00459	DEFB118	0.801592119915035	0	0
LINC00376	DEFB118	0.831606404738017	0	0
AL132796.2	DEFB118	0.814936458086291	0	0
AC126323.2	DEFB118	0.804115711643272	0	0
AC024651.2	DEFB118	0.800505839407834	0	0
AC102797.1	DEFB118	0.852683355541832	0	0
Z95114.2	DEFB118	0.809225439931111	0	0
ZFY-AS1	TMSB4Y	0.803930338753191	0	0
LINC00278	TMSB4Y	0.87315278768034	0	0
TTTY14	TMSB4Y	0.906192591396347	0	0
AC010889.1	TMSB4Y	0.858602548143288	0	0
AC115619.1	DEFB131A	0.804171136450757	0	0
AC083902.1	DEFB131A	0.835307949664919	0	0
LINC01757	DEFB115	0.937618990558279	0	0
AC016968.1	DEFB115	0.80167004789471	0	0
AC105362.1	DEFB115	0.865881592496039	0	0
AC060765.2	DEFB115	0.899052552518391	0	0
LINC02658	DEFB115	0.816016777208951	0	0
AC008794.1	DEFB115	0.878104183276201	0	0
AC022150.1	DEFB115	0.887192097393176	0	0
AC010723.1	DEFB115	1	0	0
LINC02548	DEFB114	0.845340143878344	0	0
AL133167.1	DEFB114	1	0	0
LINC02548	DEFB113	0.845340143878344	0	0
AL133167.1	DEFB113	1	0	0
AL136322.1	DEFB110	0.936495753140836	0	0
LINC01853	DEFB110	0.936737094686961	0	0
AC108727.2	DEFB110	0.851816571554473	0	0
AC104071.1	DEFB110	0.883944975172087	0	0
AC025773.1	DEFB110	0.969874543851699	0	0
AC008549.2	DEFB110	0.808861416367718	0	0
AL360175.1	DEFB110	1	0	0
AL358134.1	DEFB110	1	0	0
AC009468.2	DEFB110	0.930472053460902	0	0
AC090150.2	DEFB110	0.887983760251424	0	0
AC021035.1	DEFB110	0.939572176338	0	0
AC124301.1	DEFB110	0.887983760251424	0	0
AC090124.1	DEFB110	0.840630072541168	0	0
AC010177.1	DEFB110	0.927317640114157	0	0
AL512310.10	DEFB110	0.819329962315708	0	0
AC138894.2	DEFB110	0.808886261477061	0	0
AC024614.1	DEFB110	0.898410014874155	0	0
AC003659.1	DEFB110	0.831669137104452	0	0
LINC01757	DEFB117	0.909292034210412	0	0
AL355306.2	DEFB117	0.802218915761488	0	0
AC105362.1	DEFB117	0.839658332701623	0	0
AC060765.2	DEFB117	0.871691946208579	0	0
AC008794.1	DEFB117	0.850881235251196	0	0
AC022150.1	DEFB117	0.860394320036501	0	0
AC010723.1	DEFB117	0.97051528456001	0	0
AL139254.1	S100A7L2	0.902103963647105	0	0
AC099328.2	S100A7L2	0.840197492900262	0	0
AC002386.1	S100A7L2	0.902103963647105	0	0
LINC00358	S100A7L2	0.902103963647105	0	0
AC007952.1	S100A7L2	0.902103963647105	0	0
FO393408.1	S100A7L2	0.902103963647105	0	0
AC012508.2	SLC22A17	0.812196009781939	0	0
AC140481.1	SLC22A17	0.8060926758378	0	0
AC022893.2	SLC22A17	0.816271132017302	0	0
AC016820.1	SLC22A17	0.80992198976042	0	0
AC007541.1	SLC22A17	0.821599534126136	0	0
FGF14-AS2	SLC22A17	0.802728828861795	0	0
LINC01586	SLC22A17	0.836931779914286	0	0
AC005696.4	SLC22A17	0.848096157578368	0	0
LINC00683	SLC22A17	0.832713491199685	0	0
MIR7-3HG	SLC22A17	0.8112067681639	0	0
ZNF793-AS1	SLC22A17	0.808584884414401	0	0
ZNF667-AS1	SLC22A17	0.818356799401519	0	0
PAXBP1-AS1	SLC22A17	0.821443091968301	0	0
AC090559.1	TLR4	0.804707631361571	0	0
LINC01141	SPAG11B	0.815684770740092	0	0
LINC01793	SPAG11B	0.857064331292808	0	0
AL591643.1	SPAG11B	0.909602687880035	0	0
PRORY	SPAG11B	0.810195968916984	0	0
MIR4435-2HG	PLAU	0.803304957932768	0	0
LINC01614	NOX4	0.863931622561326	0	0
AC009093.1	NOX4	0.845935391315331	0	0
AC243960.1	RBP5	0.818919998614185	0	0
AC105271.1	BPIFA3	0.852968011830335	0	0
LINC00970	BPIFA3	0.842432484563549	0	0
LINC01774	BPIFA3	0.994476056528354	0	0
LINC02027	BPIFA3	0.812568754677822	0	0
AC073429.2	BPIFA3	0.803576676930276	0	0
LINC01093	BPIFA3	0.849616100439588	0	0
AC107391.1	BPIFA3	0.958810522766785	0	0
AC012625.1	BPIFA3	0.843987237367269	0	0
AL096772.1	BPIFA3	0.91131353394814	0	0
AL355497.2	BPIFA3	0.994476056528354	0	0
AL035691.1	BPIFA3	0.951094484795619	0	0
KIAA0087	BPIFA3	0.831021494120179	0	0
AC006333.1	BPIFA3	0.810153497068737	0	0
AC008060.1	BPIFA3	0.925390904977017	0	0
AC008060.4	BPIFA3	0.940495585692598	0	0
AC018541.1	BPIFA3	0.981261499410019	0	0
AC015468.2	BPIFA3	0.933955850895969	0	0
LINC02153	BPIFA3	0.831598973017747	0	0
AC073023.1	BPIFA3	0.994476056528354	0	0
AL773545.1	BPIFA3	0.994476056528354	0	0
AL161629.1	BPIFA3	0.872342728360585	0	0
AP001652.1	BPIFA3	0.872209896830716	0	0
AP005273.1	BPIFA3	0.853710027503836	0	0
AL161757.4	BPIFA3	0.808560296571254	0	0
AF111169.2	BPIFA3	0.856253841175424	0	0
AC074052.2	BPIFA3	0.95540992278973	0	0
AC011840.1	BPIFA3	0.863732721601635	0	0
AL121901.1	BPIFA3	0.994476056528354	0	0
AL137078.2	BPIFA3	0.984711768315482	0	0
AL050402.1	BPIFA3	0.921838281182943	0	0
LINC01456	BPIFA3	0.879324250908082	0	0
FGD5-AS1	MAPK1	0.810999546973122	0	0
AC005288.1	MAPK1	0.804944880156137	0	0
LINC01094	CYBB	0.845454739082515	0	0
AC006033.2	CYBB	0.816801695957271	0	0
AC090559.1	CYBB	0.877642614689874	0	0
LINC01774	BPIFA2	0.83750029261777	0	0
LINC01093	BPIFA2	0.819385541284903	0	0
AL355497.2	BPIFA2	0.83750029261777	0	0
AC008060.4	BPIFA2	0.813801243773867	0	0
AC018541.1	BPIFA2	0.841398654449069	0	0
AC073023.1	BPIFA2	0.83750029261777	0	0
AL773545.1	BPIFA2	0.83750029261777	0	0
AL161629.1	BPIFA2	0.820540285464468	0	0
AC074052.2	BPIFA2	0.803977519625977	0	0
AL121901.1	BPIFA2	0.83750029261777	0	0
AL137078.2	BPIFA2	0.831504169111567	0	0
AC106786.1	LRP1	0.808601392663933	0	0
AP001189.3	LRP1	0.802541245814702	0	0
AC002546.1	ADIPOQ	0.848287997827427	0	0
AC006033.2	TLR7	0.816514828692332	0	0
AC090559.1	TLR7	0.868930026575298	0	0
L3MBTL4-AS1	TLR7	0.803349875244838	0	0
AC093673.1	ZYX	0.823448318314222	0	0
AP001189.3	F2R	0.841704767727481	0	0
AL122008.3	MAPT	0.822895954794118	0	0
AC226101.1	MAPT	0.801763092485119	0	0
ARHGEF26-AS1	MAPT	0.810511451165606	0	0
LINC00683	MAPT	0.812704856334748	0	0
AL022313.4	MAPT	0.824602393478547	0	0
LINC01871	CCL5	0.801105199525305	0	0
TRG-AS1	CCL5	0.826906453751571	0	0
PCED1B-AS1	CCL5	0.843197088693208	0	0
AC002546.1	LEP	0.818279397186215	0	0
LINC02812	CCR6	0.803773488476658	0	0
LINC01891	CCR6	0.820822172802579	0	0
LINC00861	CCR6	0.801117808058059	0	0
LINC00402	CCR6	0.80728720052866	0	0
LINC01094	TLR8	0.811239509940376	0	0
AC006033.2	TLR8	0.82242999849539	0	0
AC090559.1	TLR8	0.889157190192896	0	0
WNT5A-AS1	WNT5A	0.83518468345894	0	0
AC090559.1	TLR1	0.816437369547732	0	0
LINC01094	MSR1	0.928994252216281	0	0
AC090559.1	MSR1	0.835473917677482	0	0
AC053503.4	DES	0.82023220471695	0	0
TNFRSF10A-AS1	TNFRSF10A	0.94438231190179	0	0
AC100861.1	TNFRSF10A	0.844798724859959	0	0
TNFRSF10A-AS1	TNFRSF10B	0.83577896713789	0	0
PCED1B-AS1	APOBEC3H	0.802534813669927	0	0
AC005288.1	BECN1	0.85335335015163	0	0
LINC00861	KLRK1	0.822456856423738	0	0
AC004494.1	KLRK1	0.814978004186929	0	0
AC015911.3	KLRK1	0.834052689098056	0	0
OIP5-AS1	JAK1	0.8153298032045	0	0
AC005288.1	IREB2	0.808998381757397	0	0
TRG-AS1	IL7R	0.83232541698595	0	0
PCED1B-AS1	IL7R	0.828434294555605	0	0
AC015911.3	IL7R	0.801930179682575	0	0
CARD8-AS1	IL7R	0.817029768236135	0	0
AL365361.1	CD40LG	0.848887567299574	0	0
LINC01934	CD40LG	0.818245902308376	0	0
LINC02273	CD40LG	0.805463088511228	0	0
TRG-AS1	CD40LG	0.8403787382441	0	0
TRBV11-2	CD40LG	0.816772457459851	0	0
LINC00861	CD40LG	0.879218321564142	0	0
PCED1B-AS1	CD40LG	0.8286625307116	0	0
LINC00426	CD40LG	0.847004667597941	0	0
AC243960.1	CD40LG	0.858895124395018	0	0
LINC00892	CD40LG	0.889165609429857	0	0
LINC01140	HGF	0.85798048231911	0	0
AC090559.1	HGF	0.853018325798217	0	0
AC027097.2	BACH2	0.83928293064495	0	0
AC090559.1	PIK3CG	0.873180938344844	0	0
CARD8-AS1	PIK3CG	0.81680306446029	0	0
AC106786.1	PDGFRB	0.819596661208075	0	0
MSC-AS1	PDGFRB	0.833776066470699	0	0
AP001189.3	PDGFRB	0.830505956247001	0	0
LINC00861	PDCD1	0.805423377688207	0	0
PCED1B-AS1	PDCD1	0.838881132835846	0	0
LINC00426	PDCD1	0.821985979075561	0	0
AC243960.1	PDCD1	0.858031025145941	0	0
AC006369.1	PCSK2	0.839234625943675	0	0
LINC01014	PCSK2	0.817441979203571	0	0
AC106795.2	PCSK2	0.842057936008712	0	0
AC022893.2	PCSK2	0.824085030660043	0	0
AC005696.4	PCSK2	0.849124931377266	0	0
AC104985.1	PCSK2	0.82075210327351	0	0
MIR7-3HG	PCSK2	0.936263804887088	0	0
LINC01370	PCSK2	0.842114206920811	0	0
LINC01014	APOH	0.804907567014867	0	0
MIR7-3HG	APOH	0.811041174484469	0	0
MAGI2-AS3	ANXA6	0.804648811370777	0	0
PTOV1-AS2	AGER	0.809258096067956	0	0
LINC01614	TNFSF4	0.847101245049063	0	0
AC009093.1	TNFSF4	0.816145727294894	0	0
CADM3-AS1	CCL14	0.841497127930111	0	0
CADM3-AS1	CCL16	0.812152922649059	0	0
LINC01781	CCR7	0.819340860149602	0	0
AL365361.1	CCR7	0.835874511288121	0	0
LINC01857	CCR7	0.842300669390293	0	0
LINC01215	CCR7	0.829145729797174	0	0
TRG-AS1	CCR7	0.807441840890238	0	0
AC004847.1	CCR7	0.840508682913429	0	0
AC007384.1	CCR7	0.814961417318752	0	0
TRBV11-2	CCR7	0.804454364936481	0	0
LINC00996	CCR7	0.800166552941676	0	0
LINC00861	CCR7	0.893756489666674	0	0
PCED1B-AS1	CCR7	0.870765640686946	0	0
LINC00426	CCR7	0.854271283071953	0	0
LINC00402	CCR7	0.810088597936927	0	0
LINC02285	CCR7	0.811651418799996	0	0
FAM30A	CCR7	0.809178455130082	0	0
AC243960.1	CCR7	0.907798732546675	0	0
FO393401.1	CCR7	0.817327047366681	0	0
AL590764.1	CCR7	0.824614134376845	0	0
AL365361.1	CCR5	0.800247804687927	0	0
TRG-AS1	CCR5	0.860714915019903	0	0
AC090559.1	CCR5	0.849875068674136	0	0
PCED1B-AS1	CCR5	0.834396461321237	0	0
AC015911.3	CCR5	0.825134595282101	0	0
CARD8-AS1	CCR5	0.823997811466144	0	0
LINC01094	CCR1	0.828151940102431	0	0
AC006033.2	CCR1	0.831726985626187	0	0
AC090559.1	CCR1	0.860618002494816	0	0
PCED1B-AS1	CXCR4	0.832181930313964	0	0
AL365361.1	CXCR6	0.810206744216591	0	0
TRG-AS1	CXCR6	0.848256830654752	0	0
AC015911.3	CXCR6	0.828382338343779	0	0
AL365361.1	CCR4	0.847988221238047	0	0
WAKMAR2	CCR4	0.810070110117376	0	0
TRG-AS1	CCR4	0.825125304638221	0	0
LINC00861	CCR4	0.866019618472351	0	0
PCED1B-AS1	CCR4	0.823167310690814	0	0
LINC00426	CCR4	0.838460673243628	0	0
AC015911.3	CCR4	0.84282898664106	0	0
AC243960.1	CCR4	0.811274376042256	0	0
CARD8-AS1	CCR4	0.801735431475758	0	0
AL122008.3	TAFA4	0.833653378732552	0	0
DNAJC27-AS1	TAFA4	0.835360993739915	0	0
AC005034.4	TAFA4	0.821826763739853	0	0
AC012508.2	TAFA4	0.882994978186441	0	0
AC012508.1	TAFA4	0.864497511525604	0	0
RAPGEF4-AS1	TAFA4	0.818995133736968	0	0
LINC00870	TAFA4	0.813289322676546	0	0
ARHGEF26-AS1	TAFA4	0.82491005763682	0	0
ADGRA1-AS1	TAFA4	0.810721280818037	0	0
LINC02458	TAFA4	0.830710113067129	0	0
LINC01586	TAFA4	0.840005577269426	0	0
AL031595.3	TAFA4	0.81365513773089	0	0
LINC00269	TAFA4	0.808214399302004	0	0
LINC01094	CD86	0.856411571233195	0	0
AC090559.1	CD86	0.833337118285963	0	0
AC090559.1	HCK	0.816856534930489	0	0
LINC01094	OLR1	0.82207298824795	0	0
AL365361.1	TXK	0.805083884024209	0	0
CHRM3-AS2	TXK	0.823476332853902	0	0
LINC00861	TXK	0.856259419813113	0	0
LINC00426	TXK	0.849353472201328	0	0
LINC00402	TXK	0.820369362650774	0	0
AC243960.1	TXK	0.84498515834995	0	0
LINC01781	CD79A	0.841391081145491	0	0
AC104699.1	CD79A	0.835010361903635	0	0
LINC02576	CD79A	0.802831998178053	0	0
COPDA1	CD79A	0.838734745961478	0	0
FAM30A	CD79A	0.881195010941362	0	0
AC104971.3	CD79A	0.801757584134222	0	0
AC243960.1	CD79A	0.835915005235834	0	0
LINC01781	CD79B	0.87908220804774	0	0
LINC02576	CD79B	0.825215841626525	0	0
LINC01857	CD79B	0.817755870080648	0	0
LINC01215	CD79B	0.853866580238716	0	0
LINC00861	CD79B	0.825095727620404	0	0
AL161781.2	CD79B	0.819837184318512	0	0
AP003774.2	CD79B	0.818310911474483	0	0
LINC02422	CD79B	0.855231646848098	0	0
PCED1B-AS1	CD79B	0.832711167447723	0	0
LINC02397	CD79B	0.8015294126643	0	0
AL133467.1	CD79B	0.812369785022733	0	0
AL139020.1	CD79B	0.810193359353276	0	0
COPDA1	CD79B	0.856463530767917	0	0
FAM30A	CD79B	0.898555126818299	0	0
LINC00926	CD79B	0.844123617943096	0	0
AC012645.3	CD79B	0.803523004662215	0	0
AC099524.1	CD79B	0.824039329987788	0	0
LINC02132	CD79B	0.812278917681309	0	0
AC104971.3	CD79B	0.840561837065845	0	0
AC243960.1	CD79B	0.908060560315674	0	0
FO393401.1	CD79B	0.806618443523638	0	0
AL590764.1	CD79B	0.809964811955258	0	0
LINC02611	BTK	0.819239501895591	0	0
LINC01857	BTK	0.858689720321226	0	0
AC145098.1	BTK	0.842977032680527	0	0
TRG-AS1	BTK	0.853763436475979	0	0
AC004847.1	BTK	0.824660233429013	0	0
LINC00861	BTK	0.80173180694876	0	0
PCED1B-AS1	BTK	0.937711575463661	0	0
LINC00426	BTK	0.81307638285252	0	0
AL133371.2	BTK	0.824547837701555	0	0
LINC02285	BTK	0.876934897941902	0	0
AC243960.1	BTK	0.834115462234575	0	0
CARD8-AS1	BTK	0.853572024930377	0	0
FO393401.1	BTK	0.800870184199122	0	0
AL590764.1	BTK	0.854795743203458	0	0
AC108010.1	NFAT5	0.831880852978973	0	0
AC108449.2	NFAT5	0.825319135604205	0	0
LINC01781	CD19	0.918353632238785	0	0
LINC02576	CD19	0.844936885263312	0	0
LINC01215	CD19	0.889715211944009	0	0
LY86-AS1	CD19	0.813416452176811	0	0
AL592429.2	CD19	0.814433407011905	0	0
LINC00861	CD19	0.80653869341728	0	0
AL161781.2	CD19	0.887493965197094	0	0
AP003774.2	CD19	0.807670599088704	0	0
LINC02422	CD19	0.921170439246196	0	0
LINC02397	CD19	0.862105150646762	0	0
LINC02413	CD19	0.841623174209694	0	0
LINC00402	CD19	0.82870593737299	0	0
AL139020.1	CD19	0.852889421771789	0	0
COPDA1	CD19	0.905517749202579	0	0
AC246787.2	CD19	0.823178403455828	0	0
FAM30A	CD19	0.935292289040641	0	0
LINC00926	CD19	0.90866438662448	0	0
AC012645.3	CD19	0.818657420848041	0	0
AC099524.1	CD19	0.859731036483657	0	0
LINC02132	CD19	0.843788346083073	0	0
AC104971.3	CD19	0.854117001587412	0	0
U62631.1	CD19	0.849706901243251	0	0
AC243960.1	CD19	0.888019467612734	0	0
LINC00528	CD19	0.807052372453297	0	0
LINC01781	CR2	0.837376762589037	0	0
LINC01215	CR2	0.812760973141897	0	0
LINC02422	CR2	0.829452895534541	0	0
COPDA1	CR2	0.842156677604882	0	0
FAM30A	CR2	0.838810629859897	0	0
LINC00926	CR2	0.82624022534243	0	0
AC145098.1	PIK3R5	0.816138522131557	0	0
TRG-AS1	PIK3R5	0.804710810067234	0	0
AC090559.1	PIK3R5	0.845741604570014	0	0
PCED1B-AS1	PIK3R5	0.838231749789722	0	0
AL133371.2	PIK3R5	0.802877040546897	0	0
LINC02285	PIK3R5	0.823356933984272	0	0
AC002091.1	PIK3R5	0.856497621746286	0	0
CARD8-AS1	PIK3R5	0.804123093269056	0	0
OIP5-AS1	PIK3CA	0.84038372548086	0	0
TRG-AS1	PIK3CD	0.817432343502064	0	0
PCED1B-AS1	PIK3CD	0.856757514747817	0	0
FGD5-AS1	GSK3B	0.800682348599161	0	0
LINC01781	CD22	0.866664922732149	0	0
LINC02576	CD22	0.806617984135526	0	0
LINC01857	CD22	0.839049824687844	0	0
LINC01215	CD22	0.875749832868787	0	0
LINC00861	CD22	0.831634032074482	0	0
AL161781.2	CD22	0.84904220875441	0	0
AC060234.2	CD22	0.819967849917205	0	0
LINC02422	CD22	0.877649838018899	0	0
PCED1B-AS1	CD22	0.808161675628785	0	0
LINC02397	CD22	0.835029154115702	0	0
LINC02413	CD22	0.802663162529383	0	0
LINC00402	CD22	0.820716427629799	0	0
AL139020.1	CD22	0.826683285366814	0	0
COPDA1	CD22	0.858033848072336	0	0
FAM30A	CD22	0.888509033975578	0	0
LINC00926	CD22	0.853751476048092	0	0
AC012645.3	CD22	0.819260390705371	0	0
AC099524.1	CD22	0.837765141755364	0	0
LINC02132	CD22	0.829766329251168	0	0
AC104971.3	CD22	0.833447071252928	0	0
U62631.1	CD22	0.870032298824946	0	0
AC243960.1	CD22	0.896490854542776	0	0
FO393401.1	CD22	0.805234928790616	0	0
LINC00528	CD22	0.825601313157452	0	0
PCED1B-AS1	CD72	0.80716133596906	0	0
AL365361.1	PRKCB	0.843727875088624	0	0
TRG-AS1	PRKCB	0.857260915828398	0	0
AC004847.1	PRKCB	0.816464918515043	0	0
LINC00861	PRKCB	0.859373788697611	0	0
PCED1B-AS1	PRKCB	0.831255882068465	0	0
LINC00426	PRKCB	0.849218737814651	0	0
AL133371.2	PRKCB	0.807389315819461	0	0
LINC02285	PRKCB	0.817337191789129	0	0
AC243960.1	PRKCB	0.861916265483882	0	0
CARD8-AS1	PRKCB	0.821111533696674	0	0
AC008760.2	C3	0.813870687280591	0	0
AL122008.3	SLIT1	0.813890302115771	0	0
AC016820.1	SLIT1	0.857035601905251	0	0
PAUPAR	SLIT1	0.813411134874023	0	0
LINC01586	SLIT1	0.835865475087951	0	0
AL031595.3	SLIT1	0.841168399028718	0	0
LINC01140	SLIT2	0.85627541531779	0	0
AC090559.1	CMKLR1	0.849211483115737	0	0
MDS2	CXCR5	0.853153389292232	0	0
LINC01685	CXCR5	0.846518617020009	0	0
LINC02812	CXCR5	0.832162465364706	0	0
LINC01781	CXCR5	0.87736004420049	0	0
VAV3-AS1	CXCR5	0.884899669803481	0	0
AL031733.2	CXCR5	0.807501356490504	0	0
AL157402.1	CXCR5	0.802379799554235	0	0
ITPKB-IT1	CXCR5	0.810885777902571	0	0
CHRM3-AS2	CXCR5	0.843334464152023	0	0
AC007381.1	CXCR5	0.822008056282008	0	0
LINC01800	CXCR5	0.873329114037069	0	0
LINC02245	CXCR5	0.84870657843304	0	0
LINC02576	CXCR5	0.815007810473655	0	0
LINC01891	CXCR5	0.820796422839945	0	0
LINC01215	CXCR5	0.894109579707005	0	0
AC093010.2	CXCR5	0.801678274090462	0	0
LIX1-AS1	CXCR5	0.853111578167332	0	0
LY86-AS1	CXCR5	0.896999047954499	0	0
AL080313.2	CXCR5	0.807024584211743	0	0
AL138720.1	CXCR5	0.813608871504214	0	0
AL592429.2	CXCR5	0.868613240195999	0	0
AL356417.1	CXCR5	0.835040480754065	0	0
AL161781.2	CXCR5	0.957627187283356	0	0
AC060234.2	CXCR5	0.860029750636133	0	0
LINC02422	CXCR5	0.919024247265506	0	0
LINC02397	CXCR5	0.954054318056636	0	0
LINC02413	CXCR5	0.890735058233913	0	0
LINC00402	CXCR5	0.893934638793483	0	0
AL139020.1	CXCR5	0.916626156976065	0	0
COPDA1	CXCR5	0.906879501813083	0	0
AC246787.2	CXCR5	0.848774295383028	0	0
FAM30A	CXCR5	0.929450243831618	0	0
LINC00926	CXCR5	0.872997016588943	0	0
AC133065.1	CXCR5	0.816527384214864	0	0
AC012645.3	CXCR5	0.806968628334716	0	0
AC099524.1	CXCR5	0.900330723093833	0	0
LINC02132	CXCR5	0.900751921267865	0	0
LINC01539	CXCR5	0.844472559433298	0	0
AC104971.3	CXCR5	0.83253777483016	0	0
U62631.1	CXCR5	0.903941841702716	0	0
AC243960.1	CXCR5	0.842271467550179	0	0
LINC00528	CXCR5	0.800464969752156	0	0
AC108879.1	CXCR5	0.807595367448707	0	0
CADM3-AS1	ACKR1	0.833377753826122	0	0
LINC01614	EDNRA	0.822536036456	0	0
AC106786.1	EDNRA	0.831961614597633	0	0
CASC15	EDNRA	0.816350812867514	0	0
MSC-AS1	EDNRA	0.819043436896607	0	0
AC009093.1	EDNRA	0.839910831712691	0	0
AL358612.1	RXFP3	0.812872928520827	0	0
LINC01939	AMBN	0.824926384091112	0	0
AC110751.1	AMBN	0.805620393938178	0	0
LINC02230	AMBN	0.837554304558952	0	0
HTR5A-AS1	AMBN	0.837721816388721	0	0
AL359636.1	AMBN	0.922047897729026	0	0
LINC01616	AMBN	0.878363990892057	0	0
AP000821.1	AMBN	0.890927233610117	0	0
AC079310.1	AMBN	0.801637602327262	0	0
AC090679.2	AMBN	0.905365946702485	0	0
LINC00363	AMBN	0.816751724249555	0	0
AC012379.1	AMBN	0.803925489179953	0	0
AC015563.2	AMBN	0.817688418763645	0	0
LINC01706	AMBN	0.837554304558952	0	0
AL121910.1	AMBN	0.837554304558952	0	0
AL109946.1	AMBN	0.804781525582802	0	0
LINC02230	CALCA	0.80720076365895	0	0
HTR5A-AS1	CALCA	0.806930470734695	0	0
LINC02286	CALCA	0.800305932726147	0	0
LINC01706	CALCA	0.80720076365895	0	0
AL121910.1	CALCA	0.80720076365895	0	0
AL441989.1	CER1	0.865782504299558	0	0
AC008687.2	CGB7	0.841181009144572	0	0
AC008687.3	CGB7	0.841687994351238	0	0
MIR7-3HG	CHGA	0.869013757451244	0	0
LINC01014	CHGB	0.809574717993591	0	0
MIR7-3HG	CHGB	0.919146210085172	0	0
MIR4435-2HG	CMTM3	0.804511682662887	0	0
LINC01886	CRH	0.802161238965235	0	0
AC020551.1	CSH1	0.854489003098901	0	0
LINC02540	CSH1	0.854489003098901	0	0
LINC00448	CSH1	0.854489003098901	0	0
AF254983.1	CSH1	0.854489003098901	0	0
TTTY7B	CSH1	0.854489003098901	0	0
AL136322.1	CSH2	0.873582378913536	0	0
LINC01853	CSH2	0.873810856280125	0	0
AC104071.1	CSH2	0.822363688737788	0	0
AC025773.1	CSH2	0.905263220748732	0	0
AL360175.1	CSH2	0.93452537354236	0	0
AL358134.1	CSH2	0.93452537354236	0	0
AC009468.2	CSH2	0.867881668608825	0	0
AC090150.2	CSH2	0.827749514427944	0	0
LINC02670	CSH2	0.93452537354236	0	0
AC021035.1	CSH2	0.876495292568518	0	0
AC104389.2	CSH2	0.93452537354236	0	0
AC124301.1	CSH2	0.827749514427944	0	0
AC090124.1	CSH2	0.827575912360339	0	0
AC010177.1	CSH2	0.863241148279404	0	0
AC024614.1	CSH2	0.837587440525725	0	0
AC007359.1	CSH2	0.93452537354236	0	0
PCED1B-AS1	EBI3	0.804591628744003	0	0
MIR217HG	EPO	0.805073772065558	0	0
LINC01625	EPO	0.822482328989715	0	0
LINC01586	FGF14	0.807620332024069	0	0
AC005696.4	FGF14	0.817224346088178	0	0
AC104985.1	FGF14	0.81066455827058	0	0
LINC00683	FGF14	0.803428134398287	0	0
AL391807.1	FGF17	0.809765508845768	0	0
LINC01854	FGF4	0.850016195856757	0	0
AC093763.1	FGF4	0.808960241874764	0	0
AC106771.1	FGF4	0.87958983506654	0	0
C4B-AS1	FGF4	0.966914587305491	0	0
AC073188.3	FGF4	0.966914587305491	0	0
AC090809.1	FGF4	0.912360796537002	0	0
AC084880.2	FGF4	0.966914587305491	0	0
LINC02335	FGF4	0.90594216153915	0	0
AC027088.2	FGF4	0.863883574461553	0	0
AC003958.2	FGF4	0.895752868046598	0	0
FAM242A	FGF4	0.947052566740468	0	0
DSCR10	FGF4	0.895419719128661	0	0
AC246793.1	FGF4	0.874482131252482	0	0
LINC01639	FGF4	0.937808976134759	0	0
AL158069.1	FGF4	0.966914587305491	0	0
MAGEA4-AS1	FGF4	0.843599199157893	0	0
LINC02616	FSHB	0.902771347168707	0	0
LINC01616	FSHB	0.820021436996446	0	0
LINC02693	GDF11	0.826197194078651	0	0
AL928921.1	GHRH	0.908242582419523	0	0
AL592182.2	GHRH	0.871062202844837	0	0
AC092801.1	GHRH	0.838836434337457	0	0
AC105402.3	GHRH	0.817977720897985	0	0
LINC02500	GHRH	0.904047919542877	0	0
AL365259.1	GHRH	0.805831950439138	0	0
AC073094.1	GHRH	0.832056832985677	0	0
LINC01445	GHRH	0.822013904579348	0	0
AC138356.3	GHRH	0.801319382753362	0	0
AC010857.1	GHRH	0.825394586665555	0	0
AC006450.3	GHRH	0.800299613192177	0	0
AP002840.1	GHRH	0.817049214875642	0	0
LINC02714	GHRH	0.845166703994256	0	0
LHX5-AS1	GHRH	0.800789693995447	0	0
LINGO1-AS1	GHRH	0.807691011097097	0	0
AL031710.1	GHRH	0.835700962464122	0	0
AC243830.3	GHRH	0.826540596918319	0	0
AC015936.2	GHRH	0.832455718930224	0	0
MAPT-AS1	GHRH	0.936733123745679	0	0
MAPT-IT1	GHRH	0.884736384309295	0	0
MIMT1	GHRH	0.869234552944492	0	0
AL158013.1	GHRH	0.84494043452971	0	0
LINC02611	GMFG	0.819844575555837	0	0
PCED1B-AS1	GMFG	0.924736207440785	0	0
LINC02285	GMFG	0.851329440046255	0	0
AL590764.1	GMFG	0.807957114555976	0	0
AC010542.5	GNRH1	0.805244500889994	0	0
AC040162.3	GNRH1	0.812913318559405	0	0
MIR217HG	GPHA2	0.836294687430523	0	0
AC092979.1	GPHA2	0.871863041666891	0	0
LINC01625	GPHA2	0.83487680431304	0	0
AF131216.3	GPHA2	0.835026944080273	0	0
AC084375.1	GPHA2	0.895655946503928	0	0
AC025811.1	GPHA2	0.834848953901764	0	0
LINC00578	GREM1	0.821170169038689	0	0
MBNL1-AS1	GREM2	0.802626094089027	0	0
MIR31HG	IFNE	0.882413498293767	0	0
AL583785.1	IGF1	0.817931306618643	0	0
TRG-AS1	IL16	0.822287762761948	0	0
AC004847.1	IL16	0.800154547154018	0	0
PCED1B-AS1	IL16	0.861617083200903	0	0
LINC02285	IL16	0.811419994378605	0	0
AC243960.1	IL16	0.809397128981502	0	0
CARD8-AS1	IL16	0.811039836734767	0	0
LINC01781	IL24	0.848751384714136	0	0
LINC01215	IL24	0.818358228254943	0	0
AC007384.1	IL24	0.813159758404978	0	0
LINC00861	IL24	0.84773240404875	0	0
LINC02422	IL24	0.82331571418638	0	0
LINC02397	IL24	0.808129348058113	0	0
LINC00426	IL24	0.80486299592146	0	0
LINC00402	IL24	0.825047869315583	0	0
COPDA1	IL24	0.812557062058602	0	0
FAM30A	IL24	0.86094187167682	0	0
LINC00926	IL24	0.802639874473479	0	0
AC243960.1	IL24	0.875327514480653	0	0
FO393401.1	IL24	0.812307477970493	0	0
AC107023.1	IL3	0.902600600310866	0	0
AC022929.1	IL3	0.806029204264618	0	0
AL355526.1	IL9	0.911930278051395	0	0
AC010967.2	IL9	0.911930278051395	0	0
AL590502.1	IL9	0.911930278051395	0	0
AP000472.1	IL9	0.911930278051395	0	0
LINC01614	INHBA	0.839996976557341	0	0
AC009093.1	INHBA	0.840444832968937	0	0
LINC01885	INS-IGF2	0.840054278118178	0	0
LINC01886	INS-IGF2	0.875593258006956	0	0
LINC01099	INS-IGF2	0.835977253142567	0	0
AC010145.1	INSL4	0.837983152178597	0	0
LINC01455	INSL4	0.837983152178597	0	0
AC094104.2	INSL4	0.819561844740956	0	0
AC131956.1	INSL6	0.879756889624018	0	0
LINC02841	INSL6	0.80014577501985	0	0
AC002511.1	KL	0.826287860407188	0	0
LINC01761	LACRT	0.947867912954589	0	0
LINC01221	LACRT	0.980962862332992	0	0
TTTY4C	LACRT	0.980962862332992	0	0
PCED1B-AS1	LTB	0.800603397075882	0	0
AC083902.1	MLN	0.802577309196983	0	0
AC008687.3	NTF4	0.893626431211239	0	0
AC006538.1	PSPN	0.811150814227258	0	0
AC006369.1	SCG2	0.82083805563781	0	0
LINC01014	SCG2	0.806314921973987	0	0
AC022893.2	SCG2	0.804014867705457	0	0
LINC01586	SCG2	0.804082199734736	0	0
AC005696.4	SCG2	0.83094391911123	0	0
MIR7-3HG	SCG2	0.899228871585906	0	0
AL133343.2	SCG2	0.81009417315197	0	0
PAXBP1-AS1	SCG2	0.804329118211109	0	0
AC092958.2	TG	0.861459409130677	0	0
TGFB2-AS1	TGFB2	0.951893327015958	0	0
AL365361.1	TNFSF8	0.827530886155919	0	0
WAKMAR2	TNFSF8	0.813101487397164	0	0
TRG-AS1	TNFSF8	0.842227403642924	0	0
AC007384.1	TNFSF8	0.829238594305198	0	0
LINC00861	TNFSF8	0.816410812265029	0	0
PCED1B-AS1	TNFSF8	0.847767444808317	0	0
LINC00426	TNFSF8	0.84097717068717	0	0
AL133371.2	TNFSF8	0.837564873582719	0	0
LINC02285	TNFSF8	0.853915923121735	0	0
AC002091.1	TNFSF8	0.818267713528261	0	0
AC243960.1	TNFSF8	0.808658263956176	0	0
CARD8-AS1	TNFSF8	0.854792241531612	0	0
MIR7-3HG	UCN3	0.83365720907159	0	0
LINC01014	VGF	0.802261579008637	0	0
MIR7-3HG	VGF	0.857694335236353	0	0
AC093278.2	ACVRL1	0.819229112124803	0	0
AC092979.1	AMHR2	0.804688345404739	0	0
AC007349.1	AMHR2	0.806442565355802	0	0
FAM245A	AMHR2	0.81898000180306	0	0
AC084375.1	AMHR2	0.804496966237332	0	0
LINC00671	AMHR2	0.835232810125328	0	0
AL133325.2	ANGPTL3	0.80942603169491	0	0
AC060234.2	ANGPTL6	0.83069055044122	0	0
IL6R-AS1	AVPR1B	0.811875470833618	0	0
AC244035.1	AVPR1B	0.854959098681662	0	0
AC007563.1	AVPR1B	0.827164046064868	0	0
LINC01014	AVPR1B	0.811368537380511	0	0
AC008808.2	AVPR1B	0.827942295538121	0	0
LINC02106	AVPR1B	0.813763549130704	0	0
AC010478.1	AVPR1B	0.858174874913374	0	0
LINC02101	AVPR1B	0.812085514966341	0	0
AL606970.1	AVPR1B	0.845462113678446	0	0
AC022893.2	AVPR1B	0.825711806227619	0	0
AP003559.1	AVPR1B	0.810697199845773	0	0
LINC01146	AVPR1B	0.900224050587597	0	0
AC087457.1	AVPR1B	0.806074103287716	0	0
AC104985.1	AVPR1B	0.809620185206513	0	0
AC002511.1	AVPR1B	0.839256647799436	0	0
AC004832.1	AVPR1B	0.820237322304894	0	0
OIP5-AS1	BMPR2	0.8069460667789	0	0
LINC02611	C3AR1	0.811233641710571	0	0
LINC01094	C3AR1	0.875645532937788	0	0
AC090559.1	C3AR1	0.873534046769227	0	0
AC093278.2	CALCRL	0.844675075063541	0	0
LINC01094	CSF1R	0.810578581565506	0	0
AC090559.1	CSF1R	0.897306383589017	0	0
AC090559.1	CSF2RA	0.808105237843974	0	0
AC145098.1	CSF2RB	0.806263786342945	0	0
TRG-AS1	CSF2RB	0.820893884527907	0	0
AC090559.1	CSF2RB	0.832343307054312	0	0
PCED1B-AS1	CSF2RB	0.822675689518002	0	0
CARD8-AS1	CSF2RB	0.850315748630641	0	0
AL034397.3	CSF3R	0.800569748382446	0	0
MAGI2-AS3	FGFR1	0.8196825758849	0	0
AL445218.1	GALR3	0.838767390150564	0	0
LINC01717	GALR3	0.807825453096898	0	0
AL356010.2	GALR3	0.851287200977585	0	0
AL359551.1	GALR3	0.852089408617978	0	0
AC092801.1	GALR3	0.82336455884095	0	0
AC018685.2	GALR3	0.800877829160659	0	0
AC011995.1	GALR3	0.803330015876401	0	0
LINC01250	GALR3	0.843865572026876	0	0
LINC01794	GALR3	0.842880693491771	0	0
LINC01628	GALR3	0.849349394508606	0	0
LINC01964	GALR3	0.845255195087682	0	0
AC093911.1	GALR3	0.849349394508606	0	0
PCGEM1	GALR3	0.843935823200105	0	0
LINC01790	GALR3	0.849849011994501	0	0
LINC00290	GALR3	0.805061806797646	0	0
LINC01596	GALR3	0.83673265811073	0	0
AC139497.1	GALR3	0.849349394508606	0	0
AC010230.1	GALR3	0.829069148689482	0	0
AL365259.1	GALR3	0.814054262301233	0	0
AC073094.1	GALR3	0.807501769023416	0	0
AC104129.1	GALR3	0.84326013916584	0	0
LINC01445	GALR3	0.848639208998088	0	0
AC073336.1	GALR3	0.814685769844642	0	0
AC006372.3	GALR3	0.82836323738282	0	0
AC010857.1	GALR3	0.803912872542046	0	0
FAM138C	GALR3	0.849349394508606	0	0
AC006450.3	GALR3	0.853801126738141	0	0
AL353611.1	GALR3	0.828805052870012	0	0
AC051618.1	GALR3	0.819651347073543	0	0
AC016822.1	GALR3	0.852527082027338	0	0
AL355314.1	GALR3	0.849349394508606	0	0
AL355314.2	GALR3	0.849349394508606	0	0
LINC01435	GALR3	0.829498032072023	0	0
AL445237.1	GALR3	0.839362612899487	0	0
AL157832.2	GALR3	0.850091052024401	0	0
MRGPRG-AS1	GALR3	0.820892530308589	0	0
LINC02687	GALR3	0.848399117896964	0	0
AC103855.3	GALR3	0.849940838544161	0	0
AC018716.1	GALR3	0.849678990212446	0	0
AC048352.1	GALR3	0.830071561112543	0	0
LINC02378	GALR3	0.807218789949474	0	0
LHX5-AS1	GALR3	0.846964279557742	0	0
LINC01065	GALR3	0.829050817255185	0	0
LINC00452	GALR3	0.824119196944722	0	0
RASA3-IT1	GALR3	0.816554682249267	0	0
AC104002.1	GALR3	0.849349394508606	0	0
AC104002.2	GALR3	0.857720808873783	0	0
AC104002.3	GALR3	0.824683718344357	0	0
AC021979.1	GALR3	0.849349394508606	0	0
AC090696.1	GALR3	0.849349394508606	0	0
AC243830.3	GALR3	0.830634298529947	0	0
AC044873.1	GALR3	0.849349394508606	0	0
LINC01896	GALR3	0.842584433581635	0	0
AC011473.1	GALR3	0.806675837533909	0	0
AL133465.1	GALR3	0.849349394508606	0	0
LINC00237	GALR3	0.839354232156179	0	0
AL121908.1	GALR3	0.815940295173204	0	0
PHEX-AS1	GALR3	0.818178612789544	0	0
MAGI2-AS3	GHR	0.808838675572852	0	0
AL365361.1	IL10RA	0.827154914078452	0	0
AC145098.1	IL10RA	0.804734578723368	0	0
TRG-AS1	IL10RA	0.852252431908821	0	0
AC090559.1	IL10RA	0.825723751931481	0	0
PCED1B-AS1	IL10RA	0.864932931317579	0	0
AL133371.2	IL10RA	0.80980110281924	0	0
LINC02285	IL10RA	0.817899060869347	0	0
CARD8-AS1	IL10RA	0.849768450844194	0	0
AL365361.1	IL2RB	0.807890293775096	0	0
TRG-AS1	IL2RB	0.860738529252703	0	0
AC015911.3	IL2RB	0.815195094756999	0	0
CARD8-AS1	IL2RB	0.806373963150603	0	0
AP001189.3	IL1R1	0.823244257724058	0	0
PCED1B-AS1	IL21R	0.869537348436762	0	0
LINC02285	IL21R	0.806371034272632	0	0
AC243960.1	IL21R	0.802421190196053	0	0
AC110813.1	MLNR	0.849589174141076	0	0
AC012508.2	MTNR1B	0.805767576051025	0	0
LINC01586	MTNR1B	0.824145657518686	0	0
AC093278.2	NPR1	0.809166607453157	0	0
LINC02106	NR0B1	0.821032080161086	0	0
AC106795.2	NR0B1	0.802127280936089	0	0
LINC01146	NR0B1	0.836134685344392	0	0
AL133325.3	NR0B1	0.816770444985011	0	0
FGD5-AS1	NR2C2	0.849447142840965	0	0
AC108010.1	NR2C2	0.812889363073807	0	0
AC108449.2	NR2C2	0.819882243852794	0	0
NR2F1-AS1	NR2F1	0.837030268763311	0	0
AC022893.2	OPRD1	0.808283774156252	0	0
AC053503.1	RXRG	0.857504685533452	0	0
AL109741.1	S1PR1	0.870291353785759	0	0
AC093278.2	S1PR1	0.888324518152106	0	0
PCAT19	S1PR1	0.821145682660414	0	0
CARD8-AS1	S1PR1	0.809195713666637	0	0
AL122008.3	SSTR2	0.814282126955376	0	0
AC226101.1	SSTR2	0.846593875704705	0	0
AC140481.1	SSTR2	0.863860352368346	0	0
AC010478.1	SSTR2	0.820396418735881	0	0
LINC01484	SSTR2	0.804825043607009	0	0
AC138965.2	SSTR2	0.821460400656964	0	0
AC106795.3	SSTR2	0.832361599691414	0	0
AC106795.2	SSTR2	0.835395648203348	0	0
AL606970.1	SSTR2	0.804456175568707	0	0
AC022893.2	SSTR2	0.808422413419797	0	0
AC016820.1	SSTR2	0.822932496128031	0	0
PAUPAR	SSTR2	0.80174347862631	0	0
ATP2B1-AS1	SSTR2	0.807517778699984	0	0
AC063926.1	SSTR2	0.860473148734178	0	0
ADGRD1-AS1	SSTR2	0.888810825396423	0	0
LINC01146	SSTR2	0.806957337605582	0	0
AC066612.1	SSTR2	0.865691749743506	0	0
LINC01586	SSTR2	0.859075880738384	0	0
AC009102.2	SSTR2	0.808526384807552	0	0
TAT-AS1	SSTR2	0.813279702165884	0	0
AC005696.4	SSTR2	0.855022446745765	0	0
AC097641.1	SSTR2	0.828529315089228	0	0
AC104985.1	SSTR2	0.884807914964405	0	0
AC104985.2	SSTR2	0.816751238859591	0	0
LINC00683	SSTR2	0.85504730292091	0	0
LINC01927	SSTR2	0.80948365423752	0	0
AC002511.1	SSTR2	0.840479873898694	0	0
AL161938.1	SSTR2	0.806504951958043	0	0
AL133325.3	SSTR2	0.804124135261631	0	0
AL133325.2	SSTR2	0.866605071822841	0	0
AL133343.2	SSTR2	0.850216260070028	0	0
SSTR5-AS1	SSTR5	0.806106513720853	0	0
AL109741.1	TEK	0.802303622778125	0	0
AC093278.2	TEK	0.871465637216457	0	0
AC093278.2	TIE1	0.842273297344782	0	0
PCAT19	TIE1	0.856605942209831	0	0
MDS2	TNFRSF13B	0.835716362673512	0	0
LINC02812	TNFRSF13B	0.81810363018268	0	0
LINC01781	TNFRSF13B	0.946017772994438	0	0
AL031733.2	TNFRSF13B	0.803359383873014	0	0
CHRM3-AS2	TNFRSF13B	0.837477202773747	0	0
LINC01891	TNFRSF13B	0.805359819388678	0	0
LINC01215	TNFRSF13B	0.874754682495008	0	0
LY86-AS1	TNFRSF13B	0.887795652944548	0	0
AL592429.2	TNFRSF13B	0.8614572898958	0	0
LINC00861	TNFRSF13B	0.804889611683128	0	0
AL161781.2	TNFRSF13B	0.915058766085383	0	0
AC060234.2	TNFRSF13B	0.827092816412284	0	0
AP003774.2	TNFRSF13B	0.809801192651274	0	0
LINC02422	TNFRSF13B	0.912323241013013	0	0
LINC02397	TNFRSF13B	0.884773055175975	0	0
LINC02413	TNFRSF13B	0.874054990658293	0	0
LINC00402	TNFRSF13B	0.88791413128503	0	0
COPDA1	TNFRSF13B	0.916871139957995	0	0
FAM30A	TNFRSF13B	0.917711729970209	0	0
LINC00926	TNFRSF13B	0.871491647909802	0	0
AC133065.1	TNFRSF13B	0.806771427651689	0	0
AC099524.1	TNFRSF13B	0.85445039442242	0	0
LINC02132	TNFRSF13B	0.824993812671793	0	0
U62631.1	TNFRSF13B	0.853926234096752	0	0
AC243960.1	TNFRSF13B	0.849562029975315	0	0
LINC01781	TNFRSF13C	0.897181357551635	0	0
AL031733.2	TNFRSF13C	0.809147171208543	0	0
LINC02576	TNFRSF13C	0.810117740113928	0	0
LINC01215	TNFRSF13C	0.884611022195097	0	0
LY86-AS1	TNFRSF13C	0.8209727298225	0	0
AL161781.2	TNFRSF13C	0.880704233740695	0	0
LINC02422	TNFRSF13C	0.90710478007723	0	0
LINC02397	TNFRSF13C	0.867664438255066	0	0
LINC02413	TNFRSF13C	0.844291523091796	0	0
LINC00402	TNFRSF13C	0.832949872170098	0	0
AL139020.1	TNFRSF13C	0.833334178302892	0	0
COPDA1	TNFRSF13C	0.885825427198112	0	0
FAM30A	TNFRSF13C	0.914808433056176	0	0
LINC00926	TNFRSF13C	0.913630536508968	0	0
AC012645.3	TNFRSF13C	0.801484616675675	0	0
AC099524.1	TNFRSF13C	0.853908104724957	0	0
LINC02132	TNFRSF13C	0.831772362079476	0	0
AC104971.3	TNFRSF13C	0.806541270689363	0	0
U62631.1	TNFRSF13C	0.83849268763915	0	0
AC243960.1	TNFRSF13C	0.854294630606074	0	0
LINC00528	TNFRSF13C	0.801682092912192	0	0
LINC00582	TNFRSF17	0.81866690928287	0	0
AC104699.1	TNFRSF17	0.86227643655463	0	0
LINC02362	TNFRSF17	0.814296516535468	0	0
AC005288.1	PTPN11	0.80620143515021	0	0
AL365361.1	ITGAL	0.828130972936077	0	0
LINC01857	ITGAL	0.822704472309948	0	0
AC145098.1	ITGAL	0.81027271811971	0	0
TRG-AS1	ITGAL	0.887570956826783	0	0
AC004847.1	ITGAL	0.815965786305117	0	0
LINC00861	ITGAL	0.845676687981516	0	0
PCED1B-AS1	ITGAL	0.930333035202004	0	0
LINC00426	ITGAL	0.830894632559279	0	0
LINC02285	ITGAL	0.832444900440948	0	0
AC015911.3	ITGAL	0.847865079097753	0	0
AC243960.1	ITGAL	0.844519815288751	0	0
CARD8-AS1	ITGAL	0.832021852810944	0	0
AL590764.1	ITGAL	0.830300120676474	0	0
LINC01094	TYROBP	0.806955345808505	0	0
LINC01094	FCGR3A	0.905209727461232	0	0
LINC02812	NCR3	0.828060367566918	0	0
LINC01781	NCR3	0.889857224991466	0	0
CHRM3-AS2	NCR3	0.810172990474623	0	0
LINC02576	NCR3	0.803560269660355	0	0
LINC01857	NCR3	0.832113171937245	0	0
LINC01215	NCR3	0.873162985094065	0	0
LY86-AS1	NCR3	0.828581955531859	0	0
AL592429.2	NCR3	0.821956757182049	0	0
TRG-AS1	NCR3	0.800047660436529	0	0
LINC00861	NCR3	0.855386768593189	0	0
AL161781.2	NCR3	0.852929138237403	0	0
AC060234.2	NCR3	0.806905458572264	0	0
AP003774.2	NCR3	0.834221280484131	0	0
LINC02422	NCR3	0.872147704860292	0	0
PCED1B-AS1	NCR3	0.815556435948815	0	0
LINC02397	NCR3	0.847282692264399	0	0
LINC02413	NCR3	0.831981969489146	0	0
LINC00426	NCR3	0.806883018050816	0	0
LINC00402	NCR3	0.852980154011161	0	0
COPDA1	NCR3	0.87278686976314	0	0
FAM30A	NCR3	0.895023347797906	0	0
LINC00926	NCR3	0.839232255026984	0	0
AC099524.1	NCR3	0.846419797953973	0	0
LINC02132	NCR3	0.812403261904187	0	0
AC104971.3	NCR3	0.80560270382206	0	0
U62631.1	NCR3	0.841160321346995	0	0
AC243960.1	NCR3	0.886819859127387	0	0
FO393401.1	NCR3	0.827600477443185	0	0
LINC00528	NCR3	0.819338436996088	0	0
AL365361.1	CD247	0.84015765237627	0	0
AC021188.1	CD247	0.835455874946407	0	0
LINC01934	CD247	0.838070194718347	0	0
LINC01857	CD247	0.80905508046955	0	0
LINC02084	CD247	0.829701786309936	0	0
TRG-AS1	CD247	0.902876004180915	0	0
AC004847.1	CD247	0.826626636759412	0	0
AC007384.1	CD247	0.810732591686746	0	0
TRBV11-2	CD247	0.825779584714823	0	0
LINC00861	CD247	0.893184683015823	0	0
PCED1B-AS1	CD247	0.90043709521343	0	0
LINC00426	CD247	0.877652404137894	0	0
LINC02285	CD247	0.814711696201656	0	0
AC015911.3	CD247	0.841843815171411	0	0
AC243960.1	CD247	0.891776969053902	0	0
FO393401.1	CD247	0.819281714563976	0	0
AL590764.1	CD247	0.828189308348263	0	0
LINC00892	CD247	0.800016058252301	0	0
AL365361.1	ZAP70	0.816462788884501	0	0
AC021188.1	ZAP70	0.873603446603049	0	0
LINC01934	ZAP70	0.804076409629089	0	0
LINC02084	ZAP70	0.81637117087258	0	0
TRG-AS1	ZAP70	0.879103736033719	0	0
AC004847.1	ZAP70	0.811975251325563	0	0
LINC00861	ZAP70	0.927390259148899	0	0
PCED1B-AS1	ZAP70	0.882593642872652	0	0
LINC00426	ZAP70	0.889500259597694	0	0
LINC02285	ZAP70	0.805558707818711	0	0
AC012645.3	ZAP70	0.862533197646626	0	0
AC015911.3	ZAP70	0.844210367825508	0	0
AC004687.1	ZAP70	0.838672102726158	0	0
AC243960.1	ZAP70	0.941720850274751	0	0
FO393401.1	ZAP70	0.842130732908538	0	0
MIR155HG	ZAP70	0.805333438010259	0	0
LINC00528	ZAP70	0.826269744798607	0	0
AL590764.1	ZAP70	0.822132970257219	0	0
LINC00892	ZAP70	0.83019489422881	0	0
LINC02611	LCP2	0.805191396794471	0	0
AC145098.1	LCP2	0.821489459335108	0	0
TRG-AS1	LCP2	0.800415778600546	0	0
AC090559.1	LCP2	0.887264592605676	0	0
PCED1B-AS1	LCP2	0.812805175688874	0	0
AC002091.1	LCP2	0.809223637110186	0	0
CARD8-AS1	LCP2	0.845018405806704	0	0
FGD5-AS1	SOS1	0.831651367499247	0	0
PAXIP1-AS2	SOS1	0.801101051560491	0	0
FGD5-AS1	SOS2	0.810161990267758	0	0
FGD5-AS1	RAF1	0.8118372696881	0	0
AL365361.1	CD48	0.829383869953498	0	0
LINC01934	CD48	0.801971222836179	0	0
LINC01857	CD48	0.89270602564049	0	0
LINC02084	CD48	0.819625412640027	0	0
TRG-AS1	CD48	0.87845156254022	0	0
AC004847.1	CD48	0.812778989161618	0	0
AC007384.1	CD48	0.805961243330286	0	0
TRBV11-2	CD48	0.811564913184661	0	0
LINC00861	CD48	0.868314060857367	0	0
PCED1B-AS1	CD48	0.934857442127102	0	0
LINC00426	CD48	0.857379768248783	0	0
AL133371.2	CD48	0.807883758698985	0	0
LINC02285	CD48	0.855322394527535	0	0
AC015911.3	CD48	0.809769103641489	0	0
AC243960.1	CD48	0.891814482084834	0	0
CARD8-AS1	CD48	0.825715671027959	0	0
FO393401.1	CD48	0.814778347366327	0	0
AL590764.1	CD48	0.869955182917131	0	0
LINC00892	CD48	0.801649906448505	0	0
AL365361.1	SH2D1A	0.879156553600086	0	0
LINC01934	SH2D1A	0.847788352356009	0	0
LINC01857	SH2D1A	0.821223524698637	0	0
LINC02084	SH2D1A	0.813880666357996	0	0
TRG-AS1	SH2D1A	0.901052815877641	0	0
AC007384.1	SH2D1A	0.827972750202349	0	0
TRBV11-2	SH2D1A	0.824116295758807	0	0
LINC00861	SH2D1A	0.901347680142096	0	0
PCED1B-AS1	SH2D1A	0.888798433651231	0	0
LINC00426	SH2D1A	0.85582721155378	0	0
LINC02285	SH2D1A	0.801770319197312	0	0
AC015911.3	SH2D1A	0.861339755053456	0	0
AC243960.1	SH2D1A	0.87984613007502	0	0
CARD8-AS1	SH2D1A	0.820473348127212	0	0
AL157394.1	FAS	0.844771515880838	0	0
TRG-AS1	PRF1	0.804565801799069	0	0
LINC02084	CD3D	0.808408401341435	0	0
TRG-AS1	CD3D	0.823798929539541	0	0
LINC00861	CD3D	0.816564479483714	0	0
PCED1B-AS1	CD3D	0.912036692691281	0	0
LINC00426	CD3D	0.833669635621443	0	0
AC243960.1	CD3D	0.854624309271722	0	0
AL590764.1	CD3D	0.809884872309598	0	0
AL365361.1	CD3E	0.827948866031141	0	0
AC021188.1	CD3E	0.811014036250088	0	0
LINC01934	CD3E	0.812704959947205	0	0
LINC01857	CD3E	0.822991538425065	0	0
LINC02084	CD3E	0.819098569645797	0	0
TRG-AS1	CD3E	0.8794540330044	0	0
AC004847.1	CD3E	0.801285125021632	0	0
TRBV11-2	CD3E	0.827145501308073	0	0
LINC00861	CD3E	0.866136632904844	0	0
PCED1B-AS1	CD3E	0.923956807493049	0	0
LINC00426	CD3E	0.871351434971198	0	0
LINC02285	CD3E	0.812810121195211	0	0
AC015911.3	CD3E	0.843480695922932	0	0
AC243960.1	CD3E	0.875011223813451	0	0
CARD8-AS1	CD3E	0.807287191644435	0	0
AL590764.1	CD3E	0.836475820586875	0	0
AL365361.1	CD3G	0.886633993948629	0	0
AC021188.1	CD3G	0.81694745436866	0	0
LINC01934	CD3G	0.859346806292353	0	0
LINC02084	CD3G	0.810760232468876	0	0
TRG-AS1	CD3G	0.905018754101742	0	0
TRBV11-2	CD3G	0.835601114254163	0	0
LINC00861	CD3G	0.893502533929067	0	0
PCED1B-AS1	CD3G	0.880518738590011	0	0
LINC00426	CD3G	0.882369631662477	0	0
AL133371.2	CD3G	0.805229820142731	0	0
AC015911.3	CD3G	0.884456033450593	0	0
AC243960.1	CD3G	0.870700205765557	0	0
CARD8-AS1	CD3G	0.838800812906685	0	0
AL590764.1	CD3G	0.805127634829332	0	0
LINC00892	CD3G	0.803554029427129	0	0
AL365361.1	PTPRC	0.844639653010012	0	0
AC145098.1	PTPRC	0.840699590596273	0	0
TRG-AS1	PTPRC	0.865452220019083	0	0
AC090559.1	PTPRC	0.863592756089798	0	0
PCED1B-AS1	PTPRC	0.853219777443108	0	0
AL133371.2	PTPRC	0.811335087289422	0	0
AC015911.3	PTPRC	0.829971822793363	0	0
CARD8-AS1	PTPRC	0.877576890199498	0	0
AL365361.1	ITK	0.888685274735586	0	0
AC021188.1	ITK	0.810206036185249	0	0
LINC01934	ITK	0.848544913559931	0	0
LINC01857	ITK	0.800217791200442	0	0
LINC02273	ITK	0.810588200825002	0	0
WAKMAR2	ITK	0.850815244382583	0	0
TRG-AS1	ITK	0.882760218503295	0	0
AC004847.1	ITK	0.81929031559207	0	0
AC007384.1	ITK	0.840273900086499	0	0
TRBV11-2	ITK	0.838361125169016	0	0
LINC00996	ITK	0.800306701648608	0	0
LINC00861	ITK	0.915482241998613	0	0
PCED1B-AS1	ITK	0.856784397526957	0	0
LINC00426	ITK	0.902981988243831	0	0
LINC00402	ITK	0.818294449554404	0	0
AL133371.2	ITK	0.815782674763265	0	0
LINC02325	ITK	0.808966974301076	0	0
LINC02285	ITK	0.801942752315106	0	0
AC007728.2	ITK	0.805305109929114	0	0
AC015911.3	ITK	0.860793984286281	0	0
AC243960.1	ITK	0.881800809299341	0	0
CARD8-AS1	ITK	0.815650025764638	0	0
AL365361.1	GRAP2	0.888035575393013	0	0
TRG-AS1	GRAP2	0.849056013317365	0	0
LINC00861	GRAP2	0.859998773504185	0	0
AC015911.3	GRAP2	0.825294296158769	0	0
AC243960.1	GRAP2	0.826912607047683	0	0
CARD8-AS1	GRAP2	0.80522256508162	0	0
AC106795.2	PAK3	0.803230199644951	0	0
AC022893.2	PAK3	0.837126982451232	0	0
MIR7-3HG	PAK3	0.819202342049477	0	0
LINC01370	PAK3	0.800139688472871	0	0
AL365361.1	CD28	0.878319268549974	0	0
LINC01934	CD28	0.818909276588096	0	0
WAKMAR2	CD28	0.800392343869526	0	0
TRG-AS1	CD28	0.877448493968186	0	0
AC004847.1	CD28	0.807544587766963	0	0
AC007384.1	CD28	0.839626284276077	0	0
TRBV11-2	CD28	0.824841024515106	0	0
LINC00996	CD28	0.8003163236263	0	0
LINC00861	CD28	0.897752436236659	0	0
PCED1B-AS1	CD28	0.866133866991554	0	0
LINC00426	CD28	0.843970819400878	0	0
LINC00402	CD28	0.807134146035408	0	0
AL133371.2	CD28	0.816883026317268	0	0
LINC02285	CD28	0.801197163601311	0	0
AC015911.3	CD28	0.828544009791191	0	0
AC243960.1	CD28	0.857294247791639	0	0
CARD8-AS1	CD28	0.848915823899114	0	0
AL365361.1	ICOS	0.811500582831333	0	0
LINC01934	ICOS	0.835607779549001	0	0
TRG-AS1	ICOS	0.85306419773961	0	0
AC004847.1	ICOS	0.80651625833417	0	0
AC007384.1	ICOS	0.819530799337991	0	0
TRBV11-2	ICOS	0.81814268338223	0	0
LINC00996	ICOS	0.81544373114455	0	0
LINC00861	ICOS	0.857727040580573	0	0
PCED1B-AS1	ICOS	0.86117878245933	0	0
LINC00426	ICOS	0.837753163847383	0	0
AC015911.3	ICOS	0.803361118429306	0	0
AC243960.1	ICOS	0.846216096555022	0	0
LINC01281	ICOS	0.80068031680511	0	0
PCED1B-AS1	CTLA4	0.847757955251239	0	0
LINC00426	CTLA4	0.811862832878251	0	0
AC243960.1	CTLA4	0.800495888975837	0	0
OIP5-AS1	CBL	0.826488180031174	0	0
PRKCQ-AS1	PRKCQ	0.828107707945748	0	0
TRG-AS1	TRBV11-2	0.800524163927124	0	0
