# Supplementary material for: Immune Subtypes Based on Immune-Related lncRNA: Differential Prognostic Mechanism of Pancreatic Cancer
Source: Front Cell Dev Biol. 2021 Jul 7;9:698296. doi: 10.3389/fcell.2021.698296 (PMC8292792; doi:10.3389/fcell.2021.698296)
Supplement: Supplementary file 6 [file Data_Sheet_4.ZIP › Supplementary/Univariate COX analysis in training set.csv]

	p.value	HR	Low 95%CI	High 95%CI
AC244035.1_vs_AC063926.1	0.048625789288008	0.549495814498698	0.303038156869985	0.996394821267126
AC066612.1_vs_AC090124.1	0.0343161369904146	0.530049512248455	0.294444032314197	0.954179587973527
AC244035.1_vs_LINC01885	0.0244186408700568	0.493549108276949	0.266838602712226	0.912876622066836
