# Supplementary material for: Immune Subtypes Based on Immune-Related lncRNA: Differential Prognostic Mechanism of Pancreatic Cancer
Source: Front Cell Dev Biol. 2021 Jul 7;9:698296. doi: 10.3389/fcell.2021.698296 (PMC8292792; doi:10.3389/fcell.2021.698296)
Supplement: Supplementary file 6 [file Data_Sheet_4.ZIP › Supplementary/GO and KEGG in different risk categories.txt]

geneSet	description	link	size	overlap	expect	enrichmentRatio	pValue	FDR	overlapId	userId	DB
hsa04911	Insulin secretion	http://www.kegg.jp/kegg-bin/show_pathway?hsa04911+107+116+2641+2645+2864+3630+3767+482+486+6616+6833+816+9699	75	13	1.84148763314678	7.05950980392157	2.28865624229968e-08	6.82019560205305e-06	107;116;2641;2645;2864;3630;3767;482;486;6616;6833;816;9699	GCG;GCK;CAMK2B;ADCY1;RIMS2;INS;KCNJ11;ABCC8;FXYD2;ATP1B2;ADCYAP1;FFAR1;SNAP25	pathway_KEGG
hsa04728	Dopaminergic synapse	http://www.kegg.jp/kegg-bin/show_pathway?hsa04728+2775+2786+2788+2891+2892+3760+3763+3798+3800+50632+54331+5602+773+774+816	124	15	3.04459288680267	4.92676707779886	2.67480087523531e-07	3.98545330410061e-05	2775;2786;2788;2891;2892;3760;3763;3798;3800;50632;54331;5602;773;774;816	GNG4;KIF5C;KCNJ3;MAPK10;GRIA2;CAMK2B;CACNA1B;CALY;KIF5A;GNG2;GNAO1;GNG7;CACNA1A;KCNJ6;GRIA3	pathway_KEGG
hsa04950	Maturity onset diabetes of the young	http://www.kegg.jp/kegg-bin/show_pathway?hsa04950+222546+2645+3375+3630+389692+4760+5080	21	7	0.515616537281098	13.5759803921569	4.02303011126648e-07	3.9962099105247e-05	222546;2645;3375;3630;389692;4760;5080	NEUROD1;RFX6;GCK;MAFA;INS;PAX6;IAPP	pathway_KEGG
hsa04930	Type II diabetes mellitus	http://www.kegg.jp/kegg-bin/show_pathway?hsa04930+2645+3630+3767+389692+5602+6833+773+774+9370	44	9	1.08033941144611	8.33071524064171	8.50770439875248e-07	6.3382397770706e-05	2645;3630;3767;389692;5602;6833;773;774;9370	ADIPOQ;MAPK10;GCK;MAFA;CACNA1B;INS;KCNJ11;ABCC8;CACNA1A	pathway_KEGG
hsa04713	Circadian entrainment	http://www.kegg.jp/kegg-bin/show_pathway?hsa04713+107+2775+2786+2788+2891+2892+3760+3763+4544+51655+54331+816	92	12	2.25889149666005	5.31234015345269	2.00092619739856e-06	0.000108540480054338	107;2775;2786;2788;2891;2892;3760;3763;4544;51655;54331;816	GNG4;KCNJ3;GRIA2;CAMK2B;ADCY1;MTNR1B;GNG2;GNAO1;RASD1;GNG7;KCNJ6;GRIA3	pathway_KEGG
hsa04727	GABAergic synapse	http://www.kegg.jp/kegg-bin/show_pathway?hsa04727+107+18+2566+2572+2775+2786+2788+3763+54331+773+774	77	11	1.89059397003069	5.81827731092437	2.18537879304037e-06	0.000108540480054338	107;18;2566;2572;2775;2786;2788;3763;54331;773;774	GNG4;GABRG2;ADCY1;CACNA1B;GAD2;GNG2;ABAT;GNAO1;GNG7;CACNA1A;KCNJ6	pathway_KEGG
hsa04724	Glutamatergic synapse	http://www.kegg.jp/kegg-bin/show_pathway?hsa04724+107+2775+2786+2788+2891+2892+2899+2901+2914+3760+54331+773	102	12	2.50442318107962	4.79152249134948	6.04110383894962e-06	0.000257178420572427	107;2775;2786;2788;2891;2892;2899;2901;2914;3760;54331;773	GRIK3;GNG4;KCNJ3;GRIA2;GRM4;ADCY1;GNG2;GNAO1;GNG7;CACNA1A;GRIK5;GRIA3	pathway_KEGG
hsa04723	Retrograde endocannabinoid signaling	http://www.kegg.jp/kegg-bin/show_pathway?hsa04723+107+2566+2775+2786+2788+2891+2892+3760+3763+54331+5602+773+774	125	13	3.06914605524463	4.23570588235294	9.70265994659769e-06	0.000361424083010764	107;2566;2775;2786;2788;2891;2892;3760;3763;54331;5602;773;774	GNG4;KCNJ3;MAPK10;GRIA2;GABRG2;ADCY1;CACNA1B;GNG2;GNAO1;GNG7;CACNA1A;KCNJ6;GRIA3	pathway_KEGG
hsa04725	Cholinergic synapse	http://www.kegg.jp/kegg-bin/show_pathway?hsa04725+107+1141+2775+2786+2788+3760+3763+3785+54331+773+774+816	109	12	2.67629536017332	4.48381003777658	1.20993628994759e-05	0.000400623349338202	107;1141;2775;2786;2788;3760;3763;3785;54331;773;774;816	CHRNB2;GNG4;KCNJ3;CAMK2B;ADCY1;CACNA1B;GNG2;GNAO1;GNG7;CACNA1A;KCNQ2;KCNJ6	pathway_KEGG
hsa05032	Morphine addiction	http://www.kegg.jp/kegg-bin/show_pathway?hsa05032+107+2566+2775+2786+2788+3760+3763+54331+773+774	76	10	1.86604080158873	5.35893962848297	1.37295812568938e-05	0.000409141521455436	107;2566;2775;2786;2788;3760;3763;54331;773;774	GNG4;KCNJ3;GABRG2;ADCY1;CACNA1B;GNG2;GNAO1;GNG7;CACNA1A;KCNJ6	pathway_KEGG
hsa04726	Serotonergic synapse	http://www.kegg.jp/kegg-bin/show_pathway?hsa04726+2775+2786+2788+3355+3760+3763+54331+6532+773+774	93	10	2.283444665102	4.37934851359899	8.14907442588941e-05	0.00220765834446822	2775;2786;2788;3355;3760;3763;54331;6532;773;774	GNG4;KCNJ3;HTR1F;CACNA1B;GNG2;GNAO1;SLC6A4;GNG7;CACNA1A;KCNJ6	pathway_KEGG
hsa05033	Nicotine addiction	http://www.kegg.jp/kegg-bin/show_pathway?hsa05033+1141+2566+2891+2892+773+774	32	6	0.785701390142625	7.63648897058823	0.000105097207754756	0.0024941181909702	1141;2566;2891;2892;773;774	CHRNB2;GRIA2;GABRG2;CACNA1B;CACNA1A;GRIA3	pathway_KEGG
hsa04080	Neuroactive ligand-receptor interaction	http://www.kegg.jp/kegg-bin/show_pathway?hsa04080+1141+2566+2642+2693+2834+2891+2892+2899+2901+2914+3355+4544+4985+553+6752+6753+887	249	17	6.1137389420473	2.78062248995984	0.000108803813700042	0.0024941181909702	1141;2566;2642;2693;2834;2891;2892;2899;2901;2914;3355;4544;4985;553;6752;6753;887	OPRD1;GRIK3;CHRNB2;AVPR1B;HTR1F;GHSR;GRIA2;GABRG2;GRM4;PRLHR;CCKBR;MTNR1B;SSTR2;GCGR;GRIK5;SSTR3;GRIA3	pathway_KEGG
hsa04721	Synaptic vesicle cycle	http://www.kegg.jp/kegg-bin/show_pathway?hsa04721+10814+23025+26052+534+6616+773+774	47	7	1.15399891677198	6.06586357947434	0.000127658945092923	0.00271731183126365	10814;23025;26052;534;6616;773;774	DNM3;CPLX2;ATP6V1G2;CACNA1B;CACNA1A;UNC13A;SNAP25	pathway_KEGG
hsa04024	cAMP signaling pathway	http://www.kegg.jp/kegg-bin/show_pathway?hsa04024+10021+107+1261+2693+2891+2892+3355+482+486+491+5602+6752+816	183	13	4.49322982487814	2.89324172291868	0.000502820026964113	0.00998935786902037	10021;107;1261;2693;2891;2892;3355;482;486;491;5602;6752;816	CNGA3;ATP2B2;HTR1F;GHSR;MAPK10;GRIA2;CAMK2B;ADCY1;FXYD2;HCN4;ATP1B2;SSTR2;GRIA3	pathway_KEGG
hsa04730	Long-term depression	http://www.kegg.jp/kegg-bin/show_pathway?hsa04730+1392+2775+2781+2891+2892+773	52	6	1.27676475898177	4.6993778280543	0.00157888718576571	0.0294067738348863	1392;2775;2781;2891;2892;773	GRIA2;CRH;GNAO1;CACNA1A;GNAZ;GRIA3	pathway_KEGG
GO:0023061	signal release	http://amigo.geneontology.org/amigo/term/GO:0023061	380	41	9.85115820601281	4.16194716830098	3.99680288865056e-15	1.38269395932866e-11	18;107;116;773;774;1113;1141;1392;1393;2641;2645;2693;2864;2865;2901;2914;3630;3741;3745;3747;3767;4544;4760;5798;6447;6616;6833;6855;6860;6861;8618;9066;9370;9378;9699;10814;23025;114088;114131;222546;389692	CHRNB2;NRXN1;GCG;NEUROD1;PTPRN;CADPS;GHSR;ADIPOQ;CRHBP;CPLX2;GRM4;RFX6;GCK;ADCY1;CRH;RIMS2;MAFA;CACNA1B;UCN3;INS;KCNJ11;ABCC8;SYT7;MTNR1B;KCNA5;KCNC2;TRIM9;CHGA;SCG5;ABAT;ADCYAP1;SYT4;CACNA1A;UNC13A;FFAR1;FFAR3;GRIK5;SYT5;SNAP25;KCNB1;SYP	geneontology_Biological_Process
GO:0007610	behavior	http://amigo.geneontology.org/amigo/term/GO:0007610	457	45	11.8473139477575	3.79832932582306	4.88498130835069e-15	1.38269395932866e-11	18;107;116;774;1141;1392;1393;1826;2257;2566;2641;2693;2775;2788;2834;3375;3630;4137;4544;4857;4885;4915;4985;5730;5923;6285;6532;6543;6547;6616;6833;6860;7111;7143;7345;9099;9378;23542;27253;57626;57731;93145;124925;221935;285671	OPRD1;CHRNB2;TNR;NRXN1;GCG;GHSR;FGF12;UCHL1;RNF180;CRHBP;GABRG2;SDK1;ADCY1;NPTX2;CRH;NTRK2;TMOD1;PTGDS;CACNA1B;PRLHR;INS;ABCC8;MTNR1B;USP2;IAPP;PCDH17;KLHL1;NOVA1;SLC8A3;RASGRF1;ABAT;GNAO1;SEZ6;SLC6A4;MAPT;ADCYAP1;SYT4;GNG7;OLFM2;SPTBN4;SLC8A2;SNAP25;DSCAM;S100B;MAPK8IP2	geneontology_Biological_Process
GO:0043269	regulation of ion transport	http://amigo.geneontology.org/amigo/term/GO:0043269	500	45	12.9620502710695	3.47167300380228	1.29229960066368e-13	2.43856934645237e-10	18;116;482;486;773;774;816;1141;1392;1393;1804;2257;2641;2645;2775;2864;3741;3745;3746;3747;3760;3763;3767;3785;4544;4985;5174;5923;6328;6330;6532;6833;6860;6861;9066;9312;10021;23542;30820;53826;55800;57731;65267;90134;170850	OPRD1;PDZK1;CHRNB2;KCNG3;KCNJ3;GCG;KCNH7;SCN3A;FGF12;CRHBP;KCNIP1;GCK;CAMK2B;DPP6;CRH;KCNB2;CACNA1B;KCNJ11;ABCC8;KCNC1;SYT7;MTNR1B;FXYD2;FXYD6;SCN4B;SCN3B;KCNA5;KCNC2;HCN4;RASGRF1;ABAT;GNAO1;ATP1B2;SLC6A4;ADCYAP1;SYT4;CACNA1A;FFAR1;SPTBN4;SYT5;KCNB1;KCNQ2;KCNJ6;MAPK8IP2;WNK3	geneontology_Biological_Process
GO:0050804	modulation of chemical synaptic transmission	http://amigo.geneontology.org/amigo/term/GO:0050804	351	37	9.09935929029078	4.06622035899602	2.1138646388863e-13	2.61454857763965e-10	18;107;116;773;774;816;1141;1392;2693;2899;2901;2914;3630;3745;4137;4355;4885;4915;5923;6285;6532;6543;6547;6616;6855;6860;7143;9066;9370;9378;9699;10590;10814;23025;23542;27253;64101	GRIK3;CHRNB2;TNR;NRXN1;GHSR;ADIPOQ;CPLX2;SCGN;GRM4;CAMK2B;ADCY1;NPTX2;LRRC4;CRH;RIMS2;NTRK2;CACNA1B;INS;SYT7;PCDH17;SLC8A3;RASGRF1;ABAT;SLC6A4;MPP2;MAPT;ADCYAP1;SYT4;CACNA1A;UNC13A;GRIK5;SLC8A2;SNAP25;KCNB1;S100B;MAPK8IP2;SYP	geneontology_Biological_Process
GO:0099177	regulation of trans-synaptic signaling	http://amigo.geneontology.org/amigo/term/GO:0099177	352	37	9.12528339083292	4.05466859661251	2.30926389122033e-13	2.61454857763965e-10	18;107;116;773;774;816;1141;1392;2693;2899;2901;2914;3630;3745;4137;4355;4885;4915;5923;6285;6532;6543;6547;6616;6855;6860;7143;9066;9370;9378;9699;10590;10814;23025;23542;27253;64101	GRIK3;CHRNB2;TNR;NRXN1;GHSR;ADIPOQ;CPLX2;SCGN;GRM4;CAMK2B;ADCY1;NPTX2;LRRC4;CRH;RIMS2;NTRK2;CACNA1B;INS;SYT7;PCDH17;SLC8A3;RASGRF1;ABAT;SLC6A4;MPP2;MAPT;ADCYAP1;SYT4;CACNA1A;UNC13A;GRIK5;SLC8A2;SNAP25;KCNB1;S100B;MAPK8IP2;SYP	geneontology_Biological_Process
GO:0010817	regulation of hormone levels	http://amigo.geneontology.org/amigo/term/GO:0010817	378	38	9.79931000492854	3.87782404892671	4.34319247233361e-13	4.09780209764676e-10	18;116;653;773;1113;1363;1392;1393;2099;2641;2645;2693;2834;2864;2865;3630;3741;3745;3747;3767;4544;4760;5122;5126;5798;6447;6616;6833;7276;9066;9370;9699;27344;54361;83539;114131;222546;389692	WNT4;GCG;NEUROD1;PTPRN;GHSR;ADIPOQ;CPE;CRHBP;PCSK1;BMP5;RFX6;ESR1;GCK;CRH;RIMS2;MAFA;UCN3;PRLHR;INS;KCNJ11;ABCC8;SYT7;MTNR1B;KCNA5;KCNC2;CHGA;SCG5;ABAT;ADCYAP1;CHST9;TTR;CACNA1A;FFAR1;FFAR3;SNAP25;PCSK2;KCNB1;PCSK1N	geneontology_Biological_Process
GO:0042391	regulation of membrane potential	http://amigo.geneontology.org/amigo/term/GO:0042391	314	34	8.14016757023164	4.17681819282652	1.01763042437142e-12	8.22972261766657e-10	18;116;482;773;774;1141;2257;2566;2892;2899;2901;3741;3745;3746;3747;3760;3767;4137;4355;4544;4897;4915;4985;6328;6330;6547;9378;9699;10021;23542;55800;90134;114131;124925	OPRD1;GRIK3;CHRNB2;NRXN1;KCNJ3;KCNH7;SCN3A;FGF12;GABRG2;NRCAM;RIMS2;NTRK2;CACNA1B;UCN3;KCNJ11;KCNC1;MTNR1B;SCN4B;SCN3B;KCNA5;KCNC2;SLC8A3;HCN4;ABAT;ATP1B2;SEZ6;MPP2;MAPT;ADCYAP1;CACNA1A;GRIK5;KCNB1;MAPK8IP2;GRIA3	geneontology_Biological_Process
GO:0015672	monovalent inorganic cation transport	http://amigo.geneontology.org/amigo/term/GO:0015672	319	34	8.26978807294234	4.111350823033	1.60182977992918e-12	1.13349479802238e-09	116;482;486;534;1804;2257;2645;3741;3745;3746;3747;3760;3763;3767;3777;3785;4544;6328;6330;6543;6547;6557;6616;6833;9312;9498;10021;30820;53826;55800;57731;65267;90134;170850	KCNK3;KCNG3;KCNJ3;KCNH7;SCN3A;FGF12;KCNIP1;ATP6V1G2;GCK;DPP6;KCNB2;KCNJ11;ABCC8;KCNC1;MTNR1B;FXYD2;FXYD6;SCN4B;SCN3B;KCNA5;SLC4A8;KCNC2;SLC8A3;SLC12A1;HCN4;ATP1B2;ADCYAP1;SPTBN4;SLC8A2;SNAP25;KCNB1;KCNQ2;KCNJ6;WNK3	geneontology_Biological_Process
GO:0006813	potassium ion transport	http://amigo.geneontology.org/amigo/term/GO:0006813	165	24	4.27747658945293	5.61078465260975	5.3019810763999e-12	3.33494609705554e-09	116;482;486;1804;2645;3741;3745;3746;3747;3760;3763;3767;3777;3785;4544;6557;6616;6833;9312;10021;30820;65267;90134;170850	KCNK3;KCNG3;KCNJ3;KCNH7;KCNIP1;GCK;DPP6;KCNB2;KCNJ11;ABCC8;KCNC1;MTNR1B;FXYD2;KCNA5;KCNC2;SLC12A1;HCN4;ATP1B2;ADCYAP1;SNAP25;KCNB1;KCNQ2;KCNJ6;WNK3	geneontology_Biological_Process
GO:0050808	synapse organization	http://amigo.geneontology.org/amigo/term/GO:0050808	298	32	7.72538196155742	4.14219001199377	6.28186391793406e-12	3.55616316394247e-09	816;1141;1496;1740;1826;2693;2823;3630;4137;4744;4897;4915;5063;6585;6620;7143;8536;8927;9118;9378;22866;23025;23114;26052;26167;27253;53942;58512;64101;83992;124925;221935	DLGAP3;CHRNB2;DNM3;TNR;NFASC;NRXN1;CTNNA2;CAMK1;BSN;GHSR;GPM6A;PCDHB5;SNCB;SDK1;CAMK2B;NRCAM;CTTNBP2;LRRC4;NTRK2;SLIT1;INA;INS;DLG2;CNTN5;PCDH17;SEZ6;MAPT;UNC13A;DSCAM;NEFH;CNKSR2;PAK3	geneontology_Biological_Process
GO:0030072	peptide hormone secretion	http://amigo.geneontology.org/amigo/term/GO:0030072	200	26	5.1848201084278	5.01463878326996	9.24127441237488e-12	4.75589585895038e-09	18;116;773;1113;1392;1393;2641;2645;2693;2864;2865;3630;3741;3745;3747;3767;4544;4760;5798;6616;6833;9066;9699;114131;222546;389692	GCG;NEUROD1;PTPRN;GHSR;CRHBP;RFX6;GCK;CRH;RIMS2;MAFA;UCN3;INS;KCNJ11;ABCC8;SYT7;MTNR1B;KCNA5;KCNC2;CHGA;ABAT;ADCYAP1;CACNA1A;FFAR1;FFAR3;SNAP25;KCNB1	geneontology_Biological_Process
GO:0071804	cellular potassium ion transport	http://amigo.geneontology.org/amigo/term/GO:0071804	143	22	3.70714637752587	5.93448376718339	1.35568223313953e-11	5.90347470907915e-09	482;486;1804;3741;3745;3746;3747;3760;3763;3767;3777;3785;4544;6557;6616;6833;9312;10021;30820;65267;90134;170850	KCNK3;KCNG3;KCNJ3;KCNH7;KCNIP1;DPP6;KCNB2;KCNJ11;ABCC8;KCNC1;MTNR1B;FXYD2;KCNA5;KCNC2;SLC12A1;HCN4;ATP1B2;SNAP25;KCNB1;KCNQ2;KCNJ6;WNK3	geneontology_Biological_Process
GO:0071805	potassium ion transmembrane transport	http://amigo.geneontology.org/amigo/term/GO:0071805	143	22	3.70714637752587	5.93448376718339	1.35568223313953e-11	5.90347470907915e-09	482;486;1804;3741;3745;3746;3747;3760;3763;3767;3777;3785;4544;6557;6616;6833;9312;10021;30820;65267;90134;170850	KCNK3;KCNG3;KCNJ3;KCNH7;KCNIP1;DPP6;KCNB2;KCNJ11;ABCC8;KCNC1;MTNR1B;FXYD2;KCNA5;KCNC2;SLC12A1;HCN4;ATP1B2;SNAP25;KCNB1;KCNQ2;KCNJ6;WNK3	geneontology_Biological_Process
GO:0030073	insulin secretion	http://amigo.geneontology.org/amigo/term/GO:0030073	164	23	4.25155248891079	5.40978855606047	3.23050475259379e-11	1.30627767174525e-08	18;116;773;1113;1392;2641;2645;2693;2864;3741;3745;3747;3767;4544;4760;5798;6616;6833;9066;9699;114131;222546;389692	GCG;NEUROD1;PTPRN;GHSR;RFX6;GCK;CRH;RIMS2;MAFA;UCN3;KCNJ11;ABCC8;SYT7;MTNR1B;KCNA5;KCNC2;CHGA;ABAT;ADCYAP1;CACNA1A;FFAR1;SNAP25;KCNB1	geneontology_Biological_Process
GO:0090276	regulation of peptide hormone secretion	http://amigo.geneontology.org/amigo/term/GO:0090276	166	23	4.30340068999507	5.34461038068624	4.16040535355933e-11	1.57013698043329e-08	18;116;773;1113;1392;1393;2641;2645;2693;2864;2865;3630;3741;3745;3747;3767;4544;4760;6616;6833;9066;114131;222546	GCG;NEUROD1;GHSR;CRHBP;RFX6;GCK;CRH;UCN3;INS;KCNJ11;ABCC8;SYT7;MTNR1B;KCNA5;KCNC2;CHGA;ABAT;ADCYAP1;CACNA1A;FFAR1;FFAR3;SNAP25;KCNB1	geneontology_Biological_Process
GO:0009914	hormone transport	http://amigo.geneontology.org/amigo/term/GO:0009914	266	29	6.89581074420897	4.20545184253409	4.56641391366475e-11	1.61565432282851e-08	18;116;773;1113;1392;1393;2641;2645;2693;2864;2865;3630;3741;3745;3747;3767;4544;4760;5798;6447;6616;6833;7276;9066;9370;9699;114131;222546;389692	GCG;NEUROD1;PTPRN;GHSR;ADIPOQ;CRHBP;RFX6;GCK;CRH;RIMS2;MAFA;UCN3;INS;KCNJ11;ABCC8;SYT7;MTNR1B;KCNA5;KCNC2;CHGA;SCG5;ABAT;ADCYAP1;TTR;CACNA1A;FFAR1;FFAR3;SNAP25;KCNB1	geneontology_Biological_Process
GO:0046879	hormone secretion	http://amigo.geneontology.org/amigo/term/GO:0046879	258	28	6.68841793987186	4.18634126212161	1.12471143509651e-10	3.74528907887139e-08	18;116;773;1113;1392;1393;2641;2645;2693;2864;2865;3630;3741;3745;3747;3767;4544;4760;5798;6447;6616;6833;9066;9370;9699;114131;222546;389692	GCG;NEUROD1;PTPRN;GHSR;ADIPOQ;CRHBP;RFX6;GCK;CRH;RIMS2;MAFA;UCN3;INS;KCNJ11;ABCC8;SYT7;MTNR1B;KCNA5;KCNC2;CHGA;SCG5;ABAT;ADCYAP1;CACNA1A;FFAR1;FFAR3;SNAP25;KCNB1	geneontology_Biological_Process
GO:0048167	regulation of synaptic plasticity	http://amigo.geneontology.org/amigo/term/GO:0048167	145	21	3.75899457861015	5.58660023600367	1.29982691277064e-10	4.08795564066367e-08	107;816;1392;3630;3745;4137;4355;4915;5923;6285;6543;6547;6616;6855;6860;7143;9066;9699;10590;10814;23025	TNR;CPLX2;SCGN;CAMK2B;ADCY1;CRH;RIMS2;NTRK2;INS;SYT7;SLC8A3;RASGRF1;MPP2;MAPT;SYT4;UNC13A;SLC8A2;SNAP25;KCNB1;S100B;SYP	geneontology_Biological_Process
GO:0099003	vesicle-mediated transport in synapse	http://amigo.geneontology.org/amigo/term/GO:0099003	176	23	4.56264169541646	5.04093933632907	1.39373401708554e-10	4.15259382669538e-08	107;273;1141;2901;3798;3800;4133;6456;6616;6620;6855;6860;6861;8120;8618;9066;9699;10814;23025;26052;29993;50632;114088	CHRNB2;DNM3;KIF5C;MAP2;CADPS;CPLX2;SNCB;PACSIN1;AMPH;ADCY1;RIMS2;SH3GL2;CALY;SYT7;KIF5A;TRIM9;AP3B2;SYT4;UNC13A;GRIK5;SYT5;SNAP25;SYP	geneontology_Biological_Process
GO:0034765	regulation of ion transmembrane transport	http://amigo.geneontology.org/amigo/term/GO:0034765	333	31	8.63272548053228	3.59098642368604	5.26249821497515e-10	1.48955011974872e-07	482;486;773;774;1392;1393;1804;2257;3741;3745;3746;3747;3760;3763;3767;3785;4544;5174;5923;6328;6330;6833;9312;10021;23542;30820;53826;55800;65267;90134;170850	PDZK1;KCNG3;KCNJ3;KCNH7;SCN3A;FGF12;CRHBP;KCNIP1;DPP6;CRH;KCNB2;CACNA1B;KCNJ11;ABCC8;KCNC1;MTNR1B;FXYD2;FXYD6;SCN4B;SCN3B;KCNA5;KCNC2;HCN4;RASGRF1;ATP1B2;CACNA1A;KCNB1;KCNQ2;KCNJ6;MAPK8IP2;WNK3	geneontology_Biological_Process
GO:0046883	regulation of hormone secretion	http://amigo.geneontology.org/amigo/term/GO:0046883	224	25	5.80699852143913	4.3051500543183	6.56769194584683e-10	1.770462100259e-07	18;116;773;1113;1392;1393;2641;2645;2693;2864;2865;3630;3741;3745;3747;3767;4544;4760;6447;6616;6833;9066;9370;114131;222546	GCG;NEUROD1;GHSR;ADIPOQ;CRHBP;RFX6;GCK;CRH;UCN3;INS;KCNJ11;ABCC8;SYT7;MTNR1B;KCNA5;KCNC2;CHGA;SCG5;ABAT;ADCYAP1;CACNA1A;FFAR1;FFAR3;SNAP25;KCNB1	geneontology_Biological_Process
GO:0007626	locomotory behavior	http://amigo.geneontology.org/amigo/term/GO:0007626	150	20	3.88861508132085	5.14321926489227	1.62930535729799e-09	4.19249892166543e-07	18;774;1141;1392;1826;2257;2693;2775;2788;4857;4985;6616;7111;7143;7345;9099;57626;57731;93145;124925	OPRD1;CHRNB2;TNR;GHSR;FGF12;UCHL1;CRH;TMOD1;CACNA1B;USP2;KLHL1;NOVA1;ABAT;GNAO1;SEZ6;GNG7;OLFM2;SPTBN4;SNAP25;DSCAM	geneontology_Biological_Process
GO:0099504	synaptic vesicle cycle	http://amigo.geneontology.org/amigo/term/GO:0099504	169	21	4.38117299162149	4.79323688887889	2.32778307740489e-09	5.72938260921264e-07	107;273;1141;2901;6456;6616;6620;6855;6860;6861;8618;8927;9066;9378;9699;10814;23025;26052;27253;29993;114088	CHRNB2;DNM3;NRXN1;BSN;CADPS;CPLX2;SNCB;PACSIN1;AMPH;ADCY1;RIMS2;SH3GL2;SYT7;PCDH17;TRIM9;SYT4;UNC13A;GRIK5;SYT5;SNAP25;SYP	geneontology_Biological_Process
GO:0034762	regulation of transmembrane transport	http://amigo.geneontology.org/amigo/term/GO:0034762	396	33	10.265943814687	3.21451204055767	2.44130204940518e-09	5.75842120903447e-07	482;486;773;774;1392;1393;1804;2257;3630;3741;3745;3746;3747;3760;3763;3767;3785;4544;5174;5923;6328;6330;6833;9312;9370;10021;23542;30820;53826;55800;65267;90134;170850	PDZK1;KCNG3;KCNJ3;KCNH7;SCN3A;ADIPOQ;FGF12;CRHBP;KCNIP1;DPP6;CRH;KCNB2;CACNA1B;INS;KCNJ11;ABCC8;KCNC1;MTNR1B;FXYD2;FXYD6;SCN4B;SCN3B;KCNA5;KCNC2;HCN4;RASGRF1;ATP1B2;CACNA1A;KCNB1;KCNQ2;KCNJ6;MAPK8IP2;WNK3	geneontology_Biological_Process
GO:0050796	regulation of insulin secretion	http://amigo.geneontology.org/amigo/term/GO:0050796	139	19	3.60344997535732	5.27272478595071	2.76658218556491e-09	6.02370067403191e-07	18;773;1113;1392;2641;2645;2693;2864;3741;3745;3747;3767;4544;4760;6616;6833;9066;114131;222546	GCG;NEUROD1;GHSR;RFX6;GCK;CRH;UCN3;KCNJ11;ABCC8;SYT7;MTNR1B;KCNA5;KCNC2;CHGA;ABAT;CACNA1A;FFAR1;SNAP25;KCNB1	geneontology_Biological_Process
GO:0035637	multicellular organismal signaling	http://amigo.geneontology.org/amigo/term/GO:0035637	139	19	3.60344997535732	5.27272478595071	2.76658218556491e-09	6.02370067403191e-07	482;491;2257;2693;3741;3760;3777;4544;4897;4915;6328;6330;6543;6547;7143;10021;23114;55800;57731	TNR;NFASC;KCNK3;KCNJ3;SCN3A;ATP2B2;GHSR;FGF12;NRCAM;NTRK2;MTNR1B;SCN4B;SCN3B;KCNA5;SLC8A3;HCN4;ATP1B2;SPTBN4;SLC8A2	geneontology_Biological_Process
GO:0097479	synaptic vesicle localization	http://amigo.geneontology.org/amigo/term/GO:0097479	141	19	3.6552981764416	5.19793436345495	3.53156393018139e-09	7.40451237361365e-07	107;1141;2901;3798;3800;4133;6616;6855;6860;6861;8120;8618;9066;9699;10814;23025;26052;27253;114088	CHRNB2;DNM3;KIF5C;MAP2;CADPS;CPLX2;ADCY1;RIMS2;SYT7;KIF5A;PCDH17;TRIM9;AP3B2;SYT4;UNC13A;GRIK5;SYT5;SNAP25;SYP	geneontology_Biological_Process
GO:0048489	synaptic vesicle transport	http://amigo.geneontology.org/amigo/term/GO:0048489	131	18	3.39605717102021	5.30026412794241	6.73843336684854e-09	1.31538866516309e-06	107;1141;2901;3798;3800;4133;6616;6855;6860;6861;8120;8618;9066;9699;10814;23025;26052;114088	CHRNB2;DNM3;KIF5C;MAP2;CADPS;CPLX2;ADCY1;RIMS2;SYT7;KIF5A;TRIM9;AP3B2;SYT4;UNC13A;GRIK5;SYT5;SNAP25;SYP	geneontology_Biological_Process
GO:0097480	establishment of synaptic vesicle localization	http://amigo.geneontology.org/amigo/term/GO:0097480	131	18	3.39605717102021	5.30026412794241	6.73843336684854e-09	1.31538866516309e-06	107;1141;2901;3798;3800;4133;6616;6855;6860;6861;8120;8618;9066;9699;10814;23025;26052;114088	CHRNB2;DNM3;KIF5C;MAP2;CADPS;CPLX2;ADCY1;RIMS2;SYT7;KIF5A;TRIM9;AP3B2;SYT4;UNC13A;GRIK5;SYT5;SNAP25;SYP	geneontology_Biological_Process
GO:0098662	inorganic cation transmembrane transport	http://amigo.geneontology.org/amigo/term/GO:0098662	463	35	12.0028585510104	2.91597204543028	9.92029558499752e-09	1.87195977688903e-06	482;486;491;534;773;774;1261;1804;2257;2823;3741;3745;3746;3747;3760;3763;3767;3777;3785;4544;6328;6330;6543;6547;6557;6616;6833;9312;10021;30820;53826;55800;65267;90134;170850	KCNK3;KCNG3;CNGA3;KCNJ3;KCNH7;SCN3A;ATP2B2;FGF12;GPM6A;KCNIP1;ATP6V1G2;DPP6;KCNB2;CACNA1B;KCNJ11;ABCC8;KCNC1;MTNR1B;FXYD2;FXYD6;SCN4B;SCN3B;KCNA5;KCNC2;SLC8A3;SLC12A1;HCN4;ATP1B2;CACNA1A;SLC8A2;SNAP25;KCNB1;KCNQ2;KCNJ6;WNK3	geneontology_Biological_Process
GO:0050806	positive regulation of synaptic transmission	http://amigo.geneontology.org/amigo/term/GO:0050806	138	18	3.57752587481518	5.03141015043809	1.55979018590102e-08	2.84837814270506e-06	18;107;116;1141;1392;3630;4355;4915;6285;6543;6547;6616;7143;9066;9378;9699;10590;23025	CHRNB2;TNR;NRXN1;SCGN;ADCY1;CRH;RIMS2;NTRK2;INS;SYT7;SLC8A3;ABAT;MPP2;ADCYAP1;UNC13A;SLC8A2;SNAP25;S100B	geneontology_Biological_Process
GO:0061564	axon development	http://amigo.geneontology.org/amigo/term/GO:0061564	410	32	10.628881222277	3.01066493554669	2.12934954113564e-08	3.69696308027462e-06	107;322;347;1141;1400;1496;1826;2046;3798;3800;4131;4133;4135;4137;4684;4741;4744;4897;4915;5063;5080;6285;6585;6710;7143;7345;9378;23114;57453;57731;80031;146760	EPHA8;CHRNB2;TNR;NFASC;NRXN1;CTNNA2;KIF5C;MAP2;APOD;CRMP1;UCHL1;MAP1B;ADCY1;NRCAM;NEFM;NTRK2;SLIT1;APBB1;PAX6;MAP6;NCAM1;DSCAML1;KIF5A;SPTB;SEMA6D;RTN4RL1;MAPT;SPTBN4;DSCAM;S100B;NEFH;PAK3	geneontology_Biological_Process
GO:0007156	homophilic cell adhesion via plasma membrane adhesion molecules	http://amigo.geneontology.org/amigo/term/GO:0007156	96	15	2.48871365204534	6.02721007604563	2.15509241563439e-08	3.69696308027462e-06	1008;1010;1016;1826;5101;7216;11122;23705;26167;27253;56142;56145;56147;57453;221935	CDH18;CDH12;CDH10;PCDHA1;PCDHA3;PCDHA6;PCDHB5;SDK1;CADM1;DSCAML1;PCDH17;PCDH9;PTPRT;DSCAM;TRO	geneontology_Biological_Process
GO:0044057	regulation of system process	http://amigo.geneontology.org/amigo/term/GO:0044057	457	34	11.8473139477575	2.8698488239552	2.45364091266964e-08	4.08531211959495e-06	18;482;491;553;774;816;1113;1392;1393;2257;2693;2775;3741;3760;3777;4544;4760;4885;4985;6285;6330;6543;6547;6752;6833;7143;9312;9370;9378;9699;10021;55800;57731;65267	OPRD1;TNR;AVPR1B;KCNK3;NRXN1;KCNJ3;NEUROD1;ATP2B2;GHSR;ADIPOQ;FGF12;CRHBP;CAMK2B;NPTX2;CRH;KCNB2;RIMS2;CACNA1B;ABCC8;MTNR1B;SCN4B;SCN3B;KCNA5;SLC8A3;CHGA;HCN4;ABAT;GNAO1;ATP1B2;SSTR2;SPTBN4;SLC8A2;S100B;WNK3	geneontology_Biological_Process
GO:0030534	adult behavior	http://amigo.geneontology.org/amigo/term/GO:0030534	116	16	3.00719566288812	5.32057165333683	4.50448504052403e-08	7.28568280411615e-06	18;1141;1393;2257;2566;2693;4985;7111;7345;9378;27253;57626;57731;124925;221935;285671	OPRD1;CHRNB2;NRXN1;GHSR;FGF12;UCHL1;RNF180;CRHBP;GABRG2;SDK1;TMOD1;PCDH17;KLHL1;ABAT;SEZ6;SPTBN4	geneontology_Biological_Process
GO:0002790	peptide secretion	http://amigo.geneontology.org/amigo/term/GO:0002790	458	33	11.8732380482997	2.77935975559135	8.64620075535782e-08	1.35961506878002e-05	18;116;322;773;1113;1392;1393;2641;2645;2693;2864;2865;3630;3741;3745;3747;3767;4544;4760;5798;6616;6833;6860;7857;9066;9699;23705;93145;114131;115827;192683;222546;389692	GCG;NEUROD1;PTPRN;SCG2;GHSR;RAB3C;CRHBP;RFX6;GCK;CRH;RIMS2;MAFA;UCN3;INS;APBB1;KCNJ11;ABCC8;SYT7;MTNR1B;CADM1;KCNA5;KCNC2;CHGA;SCAMP5;ABAT;ADCYAP1;SYT4;OLFM2;CACNA1A;FFAR1;FFAR3;SNAP25;KCNB1	geneontology_Biological_Process
GO:0006836	neurotransmitter transport	http://amigo.geneontology.org/amigo/term/GO:0006836	212	21	5.49590931493347	3.82102374632327	1.31467673192276e-07	2.01145539984182e-05	18;107;116;774;1141;1392;2901;2914;6532;6616;6855;6860;6861;8618;9066;9378;9699;9899;10814;23025;114088	CHRNB2;NRXN1;CADPS;CPLX2;GRM4;ADCY1;CRH;RIMS2;CACNA1B;SYT7;TRIM9;SV2B;ABAT;SLC6A4;ADCYAP1;SYT4;UNC13A;GRIK5;SYT5;SNAP25;SYP	geneontology_Biological_Process
GO:0007409	axonogenesis	http://amigo.geneontology.org/amigo/term/GO:0007409	379	29	9.82523410547068	2.9515836150767	1.5790289342732e-07	2.35233757813699e-05	107;322;1141;1400;1496;1826;2046;3798;3800;4131;4133;4135;4137;4684;4744;4897;4915;5063;5080;6285;6585;6710;7143;7345;9378;23114;57453;57731;80031	EPHA8;CHRNB2;TNR;NFASC;NRXN1;CTNNA2;KIF5C;MAP2;CRMP1;UCHL1;MAP1B;ADCY1;NRCAM;NTRK2;SLIT1;APBB1;PAX6;MAP6;NCAM1;DSCAML1;KIF5A;SPTB;SEMA6D;MAPT;SPTBN4;DSCAM;S100B;NEFH;PAK3	geneontology_Biological_Process
GO:0009306	protein secretion	http://amigo.geneontology.org/amigo/term/GO:0009306	430	31	11.1473632331198	2.78092669555221	2.17984258532589e-07	3.16412535269996e-05	18;116;322;773;1113;1392;2641;2645;2693;2864;3630;3741;3745;3747;3767;4544;4760;5798;6616;6833;6860;7857;9066;9699;23705;93145;114131;115827;192683;222546;389692	GCG;NEUROD1;PTPRN;SCG2;GHSR;RAB3C;RFX6;GCK;CRH;RIMS2;MAFA;UCN3;INS;APBB1;KCNJ11;ABCC8;SYT7;MTNR1B;CADM1;KCNA5;KCNC2;CHGA;SCAMP5;ABAT;ADCYAP1;SYT4;OLFM2;CACNA1A;FFAR1;SNAP25;KCNB1	geneontology_Biological_Process
GO:0017156	calcium ion regulated exocytosis	http://amigo.geneontology.org/amigo/term/GO:0017156	131	16	3.39605717102021	4.71134589150437	2.5330605479823e-07	3.58491394053195e-05	107;1141;2901;3745;6616;6855;6860;6861;8618;8941;9066;9699;10814;23025;114088;192683	CHRNB2;CDK5R2;CADPS;CPLX2;ADCY1;RIMS2;SYT7;TRIM9;SCAMP5;SYT4;UNC13A;GRIK5;SYT5;SNAP25;KCNB1;SYP	geneontology_Biological_Process
GO:0098742	cell-cell adhesion via plasma-membrane adhesion molecules	http://amigo.geneontology.org/amigo/term/GO:0098742	166	18	4.30340068999507	4.18273855879793	2.77155264294393e-07	3.82677061261112e-05	1008;1010;1016;1826;5101;7216;9370;9378;11122;23705;26167;27253;56142;56145;56147;57453;64101;221935	NRXN1;ADIPOQ;CDH18;CDH12;CDH10;PCDHA1;PCDHA3;PCDHA6;PCDHB5;SDK1;LRRC4;CADM1;DSCAML1;PCDH17;PCDH9;PTPRT;DSCAM;TRO	geneontology_Biological_Process
GO:0007215	glutamate receptor signaling pathway	http://amigo.geneontology.org/amigo/term/GO:0007215	73	12	1.89245933957615	6.34095525808636	3.23167710147843e-07	4.35583906463556e-05	1392;1393;2891;2892;2899;2901;2914;3745;5923;23025;23542;54550	GRIK3;GRIA2;CRHBP;GRM4;CRH;RASGRF1;NECAB2;UNC13A;GRIK5;KCNB1;MAPK8IP2;GRIA3	geneontology_Biological_Process
GO:0048667	cell morphogenesis involved in neuron differentiation	http://amigo.geneontology.org/amigo/term/GO:0048667	464	32	12.0287826515525	2.66028582666841	3.73273038700717e-07	4.91418295833664e-05	107;322;816;1141;1400;1496;1826;2046;3798;3800;4131;4133;4135;4137;4684;4744;4897;4915;5063;5080;6285;6585;6710;7143;7345;9378;23114;23542;26052;57453;57731;80031	EPHA8;CHRNB2;DNM3;TNR;NFASC;NRXN1;CTNNA2;KIF5C;MAP2;CRMP1;UCHL1;MAP1B;CAMK2B;ADCY1;NRCAM;NTRK2;SLIT1;APBB1;PAX6;MAP6;NCAM1;DSCAML1;KIF5A;SPTB;SEMA6D;MAPT;SPTBN4;DSCAM;S100B;NEFH;MAPK8IP2;PAK3	geneontology_Biological_Process
GO:0050890	cognition	http://amigo.geneontology.org/amigo/term/GO:0050890	227	21	5.88477082306555	3.56853319039882	4.18082591657765e-07	5.37901261676047e-05	107;1141;1392;1393;2693;3630;4137;4885;4915;5923;6285;6532;6543;6547;6616;6833;6860;7143;9378;23542;152789	CHRNB2;TNR;NRXN1;GHSR;JAKMIP1;CRHBP;ADCY1;NPTX2;CRH;NTRK2;INS;ABCC8;SLC8A3;RASGRF1;SLC6A4;MAPT;SYT4;SLC8A2;SNAP25;S100B;MAPK8IP2	geneontology_Biological_Process
GO:0017158	regulation of calcium ion-dependent exocytosis	http://amigo.geneontology.org/amigo/term/GO:0017158	91	13	2.35909314933465	5.51059206952743	5.61422202505213e-07	7.06269130751558e-05	107;1141;2901;3745;6855;6860;6861;8941;9066;9699;10814;114088;192683	CHRNB2;CDK5R2;CPLX2;ADCY1;RIMS2;SYT7;TRIM9;SCAMP5;SYT4;GRIK5;SYT5;KCNB1;SYP	geneontology_Biological_Process
GO:0007269	neurotransmitter secretion	http://amigo.geneontology.org/amigo/term/GO:0007269	140	16	3.62937407589946	4.40847365562195	6.34376463692909e-07	7.64086204460757e-05	107;774;1141;2901;2914;6616;6855;6860;6861;8618;9066;9378;9699;10814;23025;114088	CHRNB2;NRXN1;CADPS;CPLX2;GRM4;ADCY1;RIMS2;CACNA1B;SYT7;TRIM9;SYT4;UNC13A;GRIK5;SYT5;SNAP25;SYP	geneontology_Biological_Process
GO:0099643	signal release from synapse	http://amigo.geneontology.org/amigo/term/GO:0099643	140	16	3.62937407589946	4.40847365562195	6.34376463692909e-07	7.64086204460757e-05	107;774;1141;2901;2914;6616;6855;6860;6861;8618;9066;9378;9699;10814;23025;114088	CHRNB2;NRXN1;CADPS;CPLX2;GRM4;ADCY1;RIMS2;CACNA1B;SYT7;TRIM9;SYT4;UNC13A;GRIK5;SYT5;SNAP25;SYP	geneontology_Biological_Process
GO:0010975	regulation of neuron projection development	http://amigo.geneontology.org/amigo/term/GO:0010975	383	28	9.92893050763923	2.82004189458845	6.64963626162418e-07	7.84241476605302e-05	116;322;653;816;1141;1400;1826;4131;4133;4135;4137;4897;4915;5063;5274;6616;6860;7143;8536;9699;9856;23025;26052;29993;80031;124925;146760;221935	CHRNB2;DNM3;TNR;MAP2;CAMK1;SERPINI1;CRMP1;MAP1B;KIAA0319;PACSIN1;BMP5;SDK1;CAMK2B;NRCAM;RIMS2;NTRK2;APBB1;MAP6;SEMA6D;RTN4RL1;SEZ6;MAPT;ADCYAP1;SYT4;UNC13A;SNAP25;DSCAM;PAK3	geneontology_Biological_Process
GO:0007416	synapse assembly	http://amigo.geneontology.org/amigo/term/GO:0007416	108	14	2.79980285855101	5.00035206308971	6.94679668455933e-07	7.93145485918512e-05	1141;1826;2693;2823;4897;4915;6585;8927;9378;26052;26167;27253;53942;221935	CHRNB2;DNM3;NRXN1;BSN;GHSR;GPM6A;PCDHB5;SDK1;NRCAM;NTRK2;SLIT1;CNTN5;PCDH17;DSCAM	geneontology_Biological_Process
GO:0010959	regulation of metal ion transport	http://amigo.geneontology.org/amigo/term/GO:0010959	296	24	7.67353376047314	3.12763333675881	7.00534787068108e-07	7.93145485918512e-05	116;482;486;774;816;1392;1804;2257;2641;2645;2775;2864;3741;3746;3747;4544;4985;6330;6833;30820;53826;55800;57731;65267	OPRD1;GCG;FGF12;KCNIP1;GCK;CAMK2B;DPP6;CRH;CACNA1B;ABCC8;KCNC1;MTNR1B;FXYD2;FXYD6;SCN4B;SCN3B;KCNA5;KCNC2;GNAO1;ATP1B2;ADCYAP1;FFAR1;SPTBN4;WNK3	geneontology_Biological_Process
GO:0050433	regulation of catecholamine secretion	http://amigo.geneontology.org/amigo/term/GO:0050433	53	10	1.37397732873337	7.27814046918717	8.43550760687428e-07	9.36341344363045e-05	18;1113;1141;1392;2693;2865;3745;6860;6861;9066	CHRNB2;GHSR;CRH;SYT7;CHGA;ABAT;SYT4;FFAR3;SYT5;KCNB1	geneontology_Biological_Process
GO:0007611	learning or memory	http://amigo.geneontology.org/amigo/term/GO:0007611	201	19	5.21074420896994	3.6463121654087	1.09137646020496e-06	0.00011881311810039	107;1141;1392;1393;2693;4137;4885;4915;5923;6285;6532;6543;6547;6616;6833;6860;7143;9378;23542	CHRNB2;TNR;NRXN1;GHSR;CRHBP;ADCY1;NPTX2;CRH;NTRK2;ABCC8;SLC8A3;RASGRF1;SLC6A4;MAPT;SYT4;SLC8A2;SNAP25;S100B;MAPK8IP2	geneontology_Biological_Process
GO:0060291	long-term synaptic potentiation	http://amigo.geneontology.org/amigo/term/GO:0060291	68	11	1.76283883686545	6.23993513755312	1.19436691448094e-06	0.00012672661287257	107;1392;3630;4355;4915;6285;6543;6547;6616;7143;10590	TNR;SCGN;ADCY1;CRH;NTRK2;INS;SLC8A3;MPP2;SLC8A2;SNAP25;S100B	geneontology_Biological_Process
GO:0050432	catecholamine secretion	http://amigo.geneontology.org/amigo/term/GO:0050432	55	10	1.42582552981764	7.01348081576219	1.20883891452372e-06	0.00012672661287257	18;1113;1141;1392;2693;2865;3745;6860;6861;9066	CHRNB2;GHSR;CRH;SYT7;CHGA;ABAT;SYT4;FFAR3;SYT5;KCNB1	geneontology_Biological_Process
GO:0002791	regulation of peptide secretion	http://amigo.geneontology.org/amigo/term/GO:0002791	374	27	9.69561360275998	2.78476444155263	1.3615502298947e-06	0.000140140651844253	18;116;322;773;1113;1392;1393;2641;2645;2693;2864;2865;3630;3741;3745;3747;3767;4544;4760;6616;6833;6860;9066;23705;114131;192683;222546	GCG;NEUROD1;GHSR;CRHBP;RFX6;GCK;CRH;UCN3;INS;APBB1;KCNJ11;ABCC8;SYT7;MTNR1B;CADM1;KCNA5;KCNC2;CHGA;SCAMP5;ABAT;ADCYAP1;SYT4;CACNA1A;FFAR1;FFAR3;SNAP25;KCNB1	geneontology_Biological_Process
GO:0007187	G protein-coupled receptor signaling pathway, coupled to cyclic nucleotide second messenger	http://amigo.geneontology.org/amigo/term/GO:0007187	206	19	5.34036471168063	3.55780944294732	1.58417823059587e-06	0.000160143445775057	107;116;333;1113;2641;2642;2775;2781;2865;2899;2914;3355;3375;4544;4985;6752;6753;54331;114131	OPRD1;GRIK3;GCG;HTR1F;GRM4;ADCY1;UCN3;MTNR1B;IAPP;GNG2;CHGA;GNAO1;SSTR2;GCGR;ADCYAP1;FFAR3;APLP1;GNAZ;SSTR3	geneontology_Biological_Process
GO:0022898	regulation of transmembrane transporter activity	http://amigo.geneontology.org/amigo/term/GO:0022898	188	18	4.87373090192213	3.69326915298115	1.75304376637264e-06	0.00017410492563922	482;486;1392;1393;2257;3630;3746;3747;3767;4544;5174;5923;6330;6833;23542;53826;55800;65267	PDZK1;FGF12;CRHBP;CRH;INS;KCNJ11;ABCC8;KCNC1;MTNR1B;FXYD2;FXYD6;SCN4B;SCN3B;KCNC2;RASGRF1;ATP1B2;MAPK8IP2;WNK3	geneontology_Biological_Process
GO:0090278	negative regulation of peptide hormone secretion	http://amigo.geneontology.org/amigo/term/GO:0090278	35	8	0.907343518974864	8.81694731124389	2.35193902309305e-06	0.000229557358788444	1113;1392;1393;2693;3745;3767;4544;6833	GHSR;CRHBP;CRH;KCNJ11;ABCC8;MTNR1B;CHGA;KCNB1	geneontology_Biological_Process
GO:0007188	adenylate cyclase-modulating G protein-coupled receptor signaling pathway	http://amigo.geneontology.org/amigo/term/GO:0007188	174	17	4.51079349433218	3.76873825444692	2.59021388115954e-06	0.000248528826800749	107;116;333;1113;2641;2642;2775;2781;2865;2899;2914;3355;3375;4985;6752;54331;114131	OPRD1;GRIK3;GCG;HTR1F;GRM4;ADCY1;UCN3;IAPP;GNG2;CHGA;GNAO1;SSTR2;GCGR;ADCYAP1;FFAR3;APLP1;GNAZ	geneontology_Biological_Process
GO:0032409	regulation of transporter activity	http://amigo.geneontology.org/amigo/term/GO:0032409	197	18	5.10704780680138	3.52454112061145	3.43340370734246e-06	0.000323941639787761	482;486;1392;1393;2257;3630;3746;3747;3767;4544;5174;5923;6330;6833;23542;53826;55800;65267	PDZK1;FGF12;CRHBP;CRH;INS;KCNJ11;ABCC8;KCNC1;MTNR1B;FXYD2;FXYD6;SCN4B;SCN3B;KCNC2;RASGRF1;ATP1B2;MAPK8IP2;WNK3	geneontology_Biological_Process
GO:0016079	synaptic vesicle exocytosis	http://amigo.geneontology.org/amigo/term/GO:0016079	107	13	2.77387875800887	4.68657830212146	3.66607547630515e-06	0.000339117371430094	107;1141;2901;6616;6855;6860;6861;8618;9066;9699;10814;23025;114088	CHRNB2;CADPS;CPLX2;ADCY1;RIMS2;SYT7;TRIM9;SYT4;UNC13A;GRIK5;SYT5;SNAP25;SYP	geneontology_Biological_Process
GO:0015844	monoamine transport	http://amigo.geneontology.org/amigo/term/GO:0015844	76	11	1.97023164120256	5.58309985991595	3.7140570621208e-06	0.000339117371430094	18;1113;1141;1392;2693;2865;3745;6532;6860;6861;9066	CHRNB2;GHSR;CRH;SYT7;CHGA;ABAT;SLC6A4;SYT4;FFAR3;SYT5;KCNB1	geneontology_Biological_Process
GO:0051648	vesicle localization	http://amigo.geneontology.org/amigo/term/GO:0051648	262	21	6.79211434204041	3.09182074129974	4.29119619904661e-06	0.00038559462988576	107;547;1141;1780;2901;3798;3800;4133;6616;6855;6860;6861;8120;8618;9066;9699;10814;23025;26052;27253;114088	CHRNB2;DNM3;KIF5C;MAP2;KIF1A;CADPS;CPLX2;ADCY1;DYNC1I1;RIMS2;SYT7;KIF5A;PCDH17;TRIM9;AP3B2;SYT4;UNC13A;GRIK5;SYT5;SNAP25;SYP	geneontology_Biological_Process
GO:0010107	potassium ion import	http://amigo.geneontology.org/amigo/term/GO:0010107	38	8	0.985115820601281	8.12087252351411	4.56826524852794e-06	0.000404077337061198	482;486;3760;3763;3767;6557;10021;65267	KCNJ3;KCNJ11;FXYD2;SLC12A1;HCN4;ATP1B2;KCNJ6;WNK3	geneontology_Biological_Process
GO:0032412	regulation of ion transmembrane transporter activity	http://amigo.geneontology.org/amigo/term/GO:0032412	182	17	4.71818629866929	3.60307943007563	4.79133457509384e-06	0.000404832015367257	482;486;1392;1393;2257;3746;3747;3767;4544;5174;5923;6330;6833;23542;53826;55800;65267	PDZK1;FGF12;CRHBP;CRH;KCNJ11;ABCC8;KCNC1;MTNR1B;FXYD2;FXYD6;SCN4B;SCN3B;KCNC2;RASGRF1;ATP1B2;MAPK8IP2;WNK3	geneontology_Biological_Process
GO:0033500	carbohydrate homeostasis	http://amigo.geneontology.org/amigo/term/GO:0033500	182	17	4.71818629866929	3.60307943007563	4.79133457509384e-06	0.000404832015367257	1392;2641;2642;2645;2864;2901;3630;3645;3745;3767;4544;4760;5080;5798;6833;9370;222546	INSRR;GCG;NEUROD1;PTPRN;ADIPOQ;RFX6;GCK;CRH;INS;KCNJ11;ABCC8;PAX6;MTNR1B;GCGR;FFAR1;GRIK5;KCNB1	geneontology_Biological_Process
GO:0042593	glucose homeostasis	http://amigo.geneontology.org/amigo/term/GO:0042593	182	17	4.71818629866929	3.60307943007563	4.79133457509384e-06	0.000404832015367257	1392;2641;2642;2645;2864;2901;3630;3645;3745;3767;4544;4760;5080;5798;6833;9370;222546	INSRR;GCG;NEUROD1;PTPRN;ADIPOQ;RFX6;GCK;CRH;INS;KCNJ11;ABCC8;PAX6;MTNR1B;GCGR;FFAR1;GRIK5;KCNB1	geneontology_Biological_Process
GO:0043266	regulation of potassium ion transport	http://amigo.geneontology.org/amigo/term/GO:0043266	80	11	2.07392804337112	5.30394486692015	6.19964119463745e-06	0.000516120129453568	116;482;1804;2645;3741;3746;3747;4544;6833;30820;65267	KCNIP1;GCK;DPP6;ABCC8;KCNC1;MTNR1B;KCNA5;KCNC2;ATP1B2;ADCYAP1;WNK3	geneontology_Biological_Process
GO:0051650	establishment of vesicle localization	http://amigo.geneontology.org/amigo/term/GO:0051650	248	20	6.42917693445047	3.11081810376549	6.66710137242621e-06	0.000546992186511663	107;547;1141;1780;2901;3798;3800;4133;6616;6855;6860;6861;8120;8618;9066;9699;10814;23025;26052;114088	CHRNB2;DNM3;KIF5C;MAP2;KIF1A;CADPS;CPLX2;ADCY1;DYNC1I1;RIMS2;SYT7;KIF5A;TRIM9;AP3B2;SYT4;UNC13A;GRIK5;SYT5;SNAP25;SYP	geneontology_Biological_Process
GO:0001505	regulation of neurotransmitter levels	http://amigo.geneontology.org/amigo/term/GO:0001505	271	21	7.02543124691967	2.98914034767724	7.27627634899974e-06	0.000588442863024108	18;107;774;1141;1191;2572;2901;2914;6532;6616;6855;6860;6861;8618;9066;9378;9699;10814;23025;114088;285671	CHRNB2;NRXN1;CADPS;RNF180;CPLX2;GRM4;ADCY1;CLU;RIMS2;CACNA1B;GAD2;SYT7;TRIM9;ABAT;SLC6A4;SYT4;UNC13A;GRIK5;SYT5;SNAP25;SYP	geneontology_Biological_Process
GO:0016358	dendrite development	http://amigo.geneontology.org/amigo/term/GO:0016358	189	17	4.89965500246427	3.46963204377653	7.9671562975836e-06	0.000631435847587347	653;816;1141;1496;1826;4131;4133;4135;5063;8536;9856;23542;26052;29993;57626;124925;221935	CHRNB2;DNM3;CTNNA2;MAP2;CAMK1;MAP1B;KIAA0319;PACSIN1;BMP5;SDK1;CAMK2B;MAP6;KLHL1;SEZ6;DSCAM;MAPK8IP2;PAK3	geneontology_Biological_Process
GO:0035725	sodium ion transmembrane transport	http://amigo.geneontology.org/amigo/term/GO:0035725	98	12	2.54056185312962	4.72336463102351	8.03098057344798e-06	0.000631435847587347	482;486;2257;6328;6330;6543;6547;6557;10021;53826;55800;65267	SCN3A;FGF12;FXYD2;FXYD6;SCN4B;SCN3B;SLC8A3;SLC12A1;HCN4;ATP1B2;SLC8A2;WNK3	geneontology_Biological_Process
GO:0051656	establishment of organelle localization	http://amigo.geneontology.org/amigo/term/GO:0051656	412	27	10.6807294233613	2.52791723577836	8.41713755050932e-06	0.000652731721553881	107;547;1113;1141;1780;2901;3798;3800;4131;4133;4137;4744;5080;6585;6616;6855;6860;6861;7345;8120;8618;9066;9699;10814;23025;26052;114088	CHRNB2;DNM3;KIF5C;MAP2;KIF1A;CADPS;UCHL1;MAP1B;CPLX2;ADCY1;DYNC1I1;RIMS2;SLIT1;PAX6;SYT7;KIF5A;TRIM9;CHGA;AP3B2;MAPT;SYT4;UNC13A;GRIK5;SYT5;SNAP25;NEFH;SYP	geneontology_Biological_Process
GO:0019226	transmission of nerve impulse	http://amigo.geneontology.org/amigo/term/GO:0019226	54	9	1.39990142927551	6.42902408111534	8.83622837799525e-06	0.000674270932777006	2257;2693;4544;4897;4915;6328;7143;23114;57731	TNR;NFASC;SCN3A;GHSR;FGF12;NRCAM;NTRK2;MTNR1B;SPTBN4	geneontology_Biological_Process
GO:0051937	catecholamine transport	http://amigo.geneontology.org/amigo/term/GO:0051937	68	10	1.76283883686545	5.67266830686647	8.9331072175014e-06	0.000674270932777006	18;1113;1141;1392;2693;2865;3745;6860;6861;9066	CHRNB2;GHSR;CRH;SYT7;CHGA;ABAT;SYT4;FFAR3;SYT5;KCNB1	geneontology_Biological_Process
GO:0006814	sodium ion transport	http://amigo.geneontology.org/amigo/term/GO:0006814	134	14	3.47382947264662	4.03013449860961	9.31107769264194e-06	0.000693552773921659	482;486;2257;6328;6330;6543;6547;6557;9498;10021;53826;55800;57731;65267	SCN3A;FGF12;FXYD2;FXYD6;SCN4B;SCN3B;SLC4A8;SLC8A3;SLC12A1;HCN4;ATP1B2;SPTBN4;SLC8A2;WNK3	geneontology_Biological_Process
GO:0042445	hormone metabolic process	http://amigo.geneontology.org/amigo/term/GO:0042445	135	14	3.49975357318876	4.00028165047176	1.01510543168981e-05	0.000730873574127472	653;1363;1392;1393;2099;2834;2865;5122;5126;6447;7276;27344;54361;83539	WNT4;CPE;CRHBP;PCSK1;BMP5;ESR1;CRH;PRLHR;SCG5;CHST9;TTR;FFAR3;PCSK2;PCSK1N	geneontology_Biological_Process
GO:0046888	negative regulation of hormone secretion	http://amigo.geneontology.org/amigo/term/GO:0046888	55	9	1.42582552981764	6.31213273418597	1.03285437078604e-05	0.000730873574127472	1113;1392;1393;2693;3745;3767;4544;6833;9370	GHSR;ADIPOQ;CRHBP;CRH;KCNJ11;ABCC8;MTNR1B;CHGA;KCNB1	geneontology_Biological_Process
GO:0098659	inorganic cation import across plasma membrane	http://amigo.geneontology.org/amigo/term/GO:0098659	55	9	1.42582552981764	6.31213273418597	1.03285437078604e-05	0.000730873574127472	482;486;1261;3760;3763;3767;6547;6557;10021	CNGA3;KCNJ3;KCNJ11;FXYD2;SLC8A3;SLC12A1;HCN4;ATP1B2;KCNJ6	geneontology_Biological_Process
GO:0099587	inorganic ion import across plasma membrane	http://amigo.geneontology.org/amigo/term/GO:0099587	55	9	1.42582552981764	6.31213273418597	1.03285437078604e-05	0.000730873574127472	482;486;1261;3760;3763;3767;6547;6557;10021	CNGA3;KCNJ3;KCNJ11;FXYD2;SLC8A3;SLC12A1;HCN4;ATP1B2;KCNJ6	geneontology_Biological_Process
GO:0050708	regulation of protein secretion	http://amigo.geneontology.org/amigo/term/GO:0050708	350	24	9.07343518974865	2.64508419337317	1.29667773587361e-05	0.000906233662071666	18;322;773;1113;1392;2641;2645;2693;2864;3630;3741;3745;3747;3767;4544;4760;6616;6833;6860;9066;23705;114131;192683;222546	GCG;NEUROD1;GHSR;RFX6;GCK;CRH;UCN3;INS;APBB1;KCNJ11;ABCC8;SYT7;MTNR1B;CADM1;KCNA5;KCNC2;CHGA;SCAMP5;ABAT;SYT4;CACNA1A;FFAR1;SNAP25;KCNB1	geneontology_Biological_Process
GO:0098693	regulation of synaptic vesicle cycle	http://amigo.geneontology.org/amigo/term/GO:0098693	104	12	2.69610645638245	4.45086282538754	1.48880590460365e-05	0.00102782075926357	107;1141;2901;6855;6860;8927;9066;9378;9699;10814;26052;27253	CHRNB2;DNM3;NRXN1;BSN;CPLX2;ADCY1;RIMS2;SYT7;PCDH17;SYT4;GRIK5;SYP	geneontology_Biological_Process
GO:1904062	regulation of cation transmembrane transport	http://amigo.geneontology.org/amigo/term/GO:1904062	241	19	6.24770823065549	3.04111512550684	1.5732756600384e-05	0.00107304982065992	482;486;1392;1393;1804;2257;3746;3747;3767;4544;5174;5923;6330;6833;23542;30820;53826;55800;65267	PDZK1;FGF12;CRHBP;KCNIP1;DPP6;CRH;KCNJ11;ABCC8;KCNC1;MTNR1B;FXYD2;FXYD6;SCN4B;SCN3B;KCNC2;RASGRF1;ATP1B2;MAPK8IP2;WNK3	geneontology_Biological_Process
GO:0098930	axonal transport	http://amigo.geneontology.org/amigo/term/GO:0098930	45	8	1.16658452439625	6.85762568652303	1.72074002044997e-05	0.00115965586378182	547;1740;3798;3800;4133;4137;7345;8120	KIF5C;MAP2;KIF1A;UCHL1;DLG2;KIF5A;AP3B2;MAPT	geneontology_Biological_Process
GO:1990573	potassium ion import across plasma membrane	http://amigo.geneontology.org/amigo/term/GO:1990573	33	7	0.855495317890587	8.18239428505588	1.74225615749979e-05	0.00116034260089486	482;486;3760;3763;3767;6557;10021	KCNJ3;KCNJ11;FXYD2;SLC12A1;HCN4;ATP1B2;KCNJ6	geneontology_Biological_Process
GO:0001508	action potential	http://amigo.geneontology.org/amigo/term/GO:0001508	106	12	2.74795465746673	4.3668842815123	1.81036271225121e-05	0.00119168178070397	1141;2257;3741;3745;3760;4544;4897;4915;6328;6330;10021;55800	CHRNB2;KCNJ3;SCN3A;FGF12;NRCAM;NTRK2;MTNR1B;SCN4B;SCN3B;KCNA5;HCN4;KCNB1	geneontology_Biological_Process
GO:0033604	negative regulation of catecholamine secretion	http://amigo.geneontology.org/amigo/term/GO:0033604	14	5	0.362937407589946	13.7764801738186	1.86302681139949e-05	0.0012122522734865	18;1113;1392;2693;6860	GHSR;CRH;CHGA;ABAT;SYT4	geneontology_Biological_Process
GO:0050807	regulation of synapse organization	http://amigo.geneontology.org/amigo/term/GO:0050807	163	15	4.22562838836865	3.54976789754834	2.09100924433159e-05	0.00134513674229104	816;1141;1496;2693;2823;3630;4897;4915;5063;6585;8536;9378;26052;64101;83992	CHRNB2;DNM3;NRXN1;CTNNA2;CAMK1;GHSR;GPM6A;CAMK2B;NRCAM;CTTNBP2;LRRC4;NTRK2;SLIT1;INS;PAK3	geneontology_Biological_Process
GO:0048488	synaptic vesicle endocytosis	http://amigo.geneontology.org/amigo/term/GO:0048488	47	8	1.21843272548053	6.56581182752205	2.40018126461683e-05	0.00150328638565637	273;6456;6620;6855;6861;9066;26052;29993	DNM3;SNCB;PACSIN1;AMPH;SH3GL2;SYT7;SYT5;SYP	geneontology_Biological_Process
GO:0140238	presynaptic endocytosis	http://amigo.geneontology.org/amigo/term/GO:0140238	47	8	1.21843272548053	6.56581182752205	2.40018126461683e-05	0.00150328638565637	273;6456;6620;6855;6861;9066;26052;29993	DNM3;SNCB;PACSIN1;AMPH;SH3GL2;SYT7;SYT5;SYP	geneontology_Biological_Process
GO:0061337	cardiac conduction	http://amigo.geneontology.org/amigo/term/GO:0061337	92	11	2.38501724987679	4.61212597123491	2.41651759573802e-05	0.00150328638565637	482;491;3741;3760;3777;6330;6543;6547;10021;55800;57731	KCNK3;KCNJ3;ATP2B2;SCN4B;SCN3B;KCNA5;SLC8A3;HCN4;ATP1B2;SPTBN4;SLC8A2	geneontology_Biological_Process
GO:0030902	hindbrain development	http://amigo.geneontology.org/amigo/term/GO:0030902	128	13	3.31828486939379	3.91768654942966	2.64028735984523e-05	0.00162463768957433	18;653;1496;3746;4760;6532;6752;6753;8941;9935;57626;124925;340719	CTNNA2;NEUROD1;CDK5R2;BMP5;NANOS1;KCNC1;KLHL1;ABAT;SEZ6;SLC6A4;SSTR2;MAFB;SSTR3	geneontology_Biological_Process
GO:0050803	regulation of synapse structure or activity	http://amigo.geneontology.org/amigo/term/GO:0050803	168	15	4.35524889107935	3.44412004345464	2.99075427646622e-05	0.00182050107086831	816;1141;1496;2693;2823;3630;4897;4915;5063;6585;8536;9378;26052;64101;83992	CHRNB2;DNM3;NRXN1;CTNNA2;CAMK1;GHSR;GPM6A;CAMK2B;NRCAM;CTTNBP2;LRRC4;NTRK2;SLIT1;INS;PAK3	geneontology_Biological_Process
GO:0072384	organelle transport along microtubule	http://amigo.geneontology.org/amigo/term/GO:0072384	65	9	1.68506653523903	5.34103539046505	4.14159860142593e-05	0.00249421166836938	547;1780;3798;4131;4133;4137;4744;7345;8120	MAP2;KIF1A;UCHL1;MAP1B;DYNC1I1;KIF5A;AP3B2;MAPT;NEFH	geneontology_Biological_Process
GO:1903305	regulation of regulated secretory pathway	http://amigo.geneontology.org/amigo/term/GO:1903305	134	13	3.47382947264662	3.74226774870893	4.29471016341054e-05	0.00255919518263864	107;1141;2901;3745;6855;6860;6861;8941;9066;9699;10814;114088;192683	CHRNB2;CDK5R2;CPLX2;ADCY1;RIMS2;SYT7;TRIM9;SCAMP5;SYT4;GRIK5;SYT5;KCNB1;SYP	geneontology_Biological_Process
GO:0060078	regulation of postsynaptic membrane potential	http://amigo.geneontology.org/amigo/term/GO:0060078	117	12	3.03311976343026	3.95632251145559	4.89733367186052e-05	0.00288789644962525	18;116;1141;2566;2892;2901;4355;6547;9378;9699;23542;124925	CHRNB2;NRXN1;GABRG2;RIMS2;SLC8A3;ABAT;SEZ6;MPP2;ADCYAP1;GRIK5;MAPK8IP2;GRIA3	geneontology_Biological_Process
GO:0035418	protein localization to synapse	http://amigo.geneontology.org/amigo/term/GO:0035418	53	8	1.37397732873337	5.82251237534974	5.91421022838601e-05	0.00345158186627765	1740;2693;3798;3800;4137;6616;8927;9378	NRXN1;KIF5C;BSN;GHSR;DLG2;KIF5A;MAPT;SNAP25	geneontology_Biological_Process
GO:0043270	positive regulation of ion transport	http://amigo.geneontology.org/amigo/term/GO:0043270	222	17	5.75515032035486	2.9538759291611	6.39789148706438e-05	0.00369576160288484	18;482;1141;1392;2257;2641;2864;3746;3747;3767;5174;6330;6532;6833;6860;55800;65267	PDZK1;CHRNB2;GCG;FGF12;CRH;KCNJ11;ABCC8;KCNC1;SCN4B;SCN3B;KCNC2;ABAT;ATP1B2;SLC6A4;SYT4;FFAR1;WNK3	geneontology_Biological_Process
GO:0048168	regulation of neuronal synaptic plasticity	http://amigo.geneontology.org/amigo/term/GO:0048168	40	7	1.03696402168556	6.7504752851711	6.51127905084703e-05	0.00369637972699751	816;5923;6285;6543;6855;6860;23025	CAMK2B;RASGRF1;SYT4;UNC13A;SLC8A2;S100B;SYP	geneontology_Biological_Process
GO:0051952	regulation of amine transport	http://amigo.geneontology.org/amigo/term/GO:0051952	85	10	2.20354854608181	4.53813464549318	6.5295526002429e-05	0.00369637972699751	18;1113;1141;1392;2693;2865;3745;6860;6861;9066	CHRNB2;GHSR;CRH;SYT7;CHGA;ABAT;SYT4;FFAR3;SYT5;KCNB1	geneontology_Biological_Process
GO:0051588	regulation of neurotransmitter transport	http://amigo.geneontology.org/amigo/term/GO:0051588	122	12	3.16274026614096	3.794178146232	7.39548049326633e-05	0.00412953911050751	18;107;1141;1392;2901;6532;6855;6860;9066;9699;10814;23025	CHRNB2;CPLX2;ADCY1;CRH;RIMS2;SYT7;ABAT;SLC6A4;SYT4;UNC13A;GRIK5;SYP	geneontology_Biological_Process
GO:0031346	positive regulation of cell projection organization	http://amigo.geneontology.org/amigo/term/GO:0031346	293	20	7.59576145884672	2.63304740523495	7.44061100992344e-05	0.00412953911050751	116;322;653;816;1826;2823;3630;4131;4135;4137;4915;5063;5274;6860;8536;9699;22873;23025;26052;29993	DNM3;CAMK1;SERPINI1;GPM6A;MAP1B;PACSIN1;BMP5;CAMK2B;RIMS2;NTRK2;INS;APBB1;MAP6;DZIP1;MAPT;ADCYAP1;SYT4;UNC13A;DSCAM;PAK3	geneontology_Biological_Process
GO:0008088	axo-dendritic transport	http://amigo.geneontology.org/amigo/term/GO:0008088	55	8	1.42582552981764	5.61078465260975	7.76888062961056e-05	0.0042698673052646	547;1740;3798;3800;4133;4137;7345;8120	KIF5C;MAP2;KIF1A;UCHL1;DLG2;KIF5A;AP3B2;MAPT	geneontology_Biological_Process
GO:0046676	negative regulation of insulin secretion	http://amigo.geneontology.org/amigo/term/GO:0046676	29	6	0.751798915722031	7.98085748000524	8.24468107374354e-05	0.00448780188062136	1113;2693;3745;3767;4544;6833	GHSR;KCNJ11;ABCC8;MTNR1B;CHGA;KCNB1	geneontology_Biological_Process
GO:0015837	amine transport	http://amigo.geneontology.org/amigo/term/GO:0015837	88	10	2.28132084770823	4.38342550985137	8.79795898769409e-05	0.00474335674565107	18;1113;1141;1392;2693;2865;3745;6860;6861;9066	CHRNB2;GHSR;CRH;SYT7;CHGA;ABAT;SYT4;FFAR3;SYT5;KCNB1	geneontology_Biological_Process
GO:0090277	positive regulation of peptide hormone secretion	http://amigo.geneontology.org/amigo/term/GO:0090277	72	9	1.86653523903401	4.8217680608365	9.41517389514424e-05	0.00502823579437845	18;116;1392;2641;2645;2864;3630;114131;222546	GCG;RFX6;GCK;CRH;UCN3;INS;ABAT;ADCYAP1;FFAR1	geneontology_Biological_Process
GO:0019935	cyclic-nucleotide-mediated signaling	http://amigo.geneontology.org/amigo/term/GO:0019935	165	14	4.27747658945293	3.27295771402235	9.60486915480008e-05	0.00508160413881526	107;116;333;1113;1392;2641;2642;3375;3747;4544;9699;10900;54331;114131	GCG;ADCY1;CRH;RIMS2;UCN3;MTNR1B;IAPP;KCNC2;GNG2;CHGA;RUNDC3A;GCGR;ADCYAP1;APLP1	geneontology_Biological_Process
GO:0098739	import across plasma membrane	http://amigo.geneontology.org/amigo/term/GO:0098739	73	9	1.89245933957615	4.75571644356477	0.000104996334646112	0.00550355787436706	482;486;1261;3760;3763;3767;6547;6557;10021	CNGA3;KCNJ3;KCNJ11;FXYD2;SLC8A3;SLC12A1;HCN4;ATP1B2;KCNJ6	geneontology_Biological_Process
GO:0007613	memory	http://amigo.geneontology.org/amigo/term/GO:0007613	90	10	2.33316904879251	4.28601605407689	0.000106554177404683	0.00553397429621936	107;1141;4137;5923;6285;6532;6543;6547;6833;6860	CHRNB2;ADCY1;ABCC8;SLC8A3;RASGRF1;SLC6A4;MAPT;SYT4;SLC8A2;S100B	geneontology_Biological_Process
GO:0036465	synaptic vesicle recycling	http://amigo.geneontology.org/amigo/term/GO:0036465	58	8	1.50359783144406	5.32057165333683	0.000114367475116062	0.00588576615120023	273;6456;6620;6855;6861;9066;26052;29993	DNM3;SNCB;PACSIN1;AMPH;SH3GL2;SYT7;SYT5;SYP	geneontology_Biological_Process
GO:1902803	regulation of synaptic vesicle transport	http://amigo.geneontology.org/amigo/term/GO:1902803	74	9	1.91838344011828	4.69145000513822	0.000116868506636614	0.0059602938384673	107;1141;2901;4133;6855;6860;9066;9699;10814	CHRNB2;MAP2;CPLX2;ADCY1;RIMS2;SYT7;SYT4;GRIK5;SYP	geneontology_Biological_Process
GO:1990138	neuron projection extension	http://amigo.geneontology.org/amigo/term/GO:1990138	129	12	3.34420896993593	3.58829251038995	0.000126945012253632	0.00641639030685545	1826;4131;4133;4137;4897;6456;6585;6860;7143;9699;23025;80031	TNR;MAP2;MAP1B;NRCAM;RIMS2;SH3GL2;SLIT1;SEMA6D;MAPT;SYT4;UNC13A;DSCAM	geneontology_Biological_Process
GO:0050805	negative regulation of synaptic transmission	http://amigo.geneontology.org/amigo/term/GO:0050805	59	8	1.5295219319862	5.2303924727718	0.000129382748072837	0.00648173218442771	2899;3745;4137;6532;6860;7143;9370;27253	GRIK3;TNR;ADIPOQ;PCDH17;SLC6A4;MAPT;SYT4;KCNB1	geneontology_Biological_Process
GO:0008015	blood circulation	http://amigo.geneontology.org/amigo/term/GO:0008015	405	24	10.4992607195663	2.28587522884101	0.00013397357822964	0.00665284584524556	18;116;491;553;774;1113;1392;2257;2642;2775;2865;3630;3741;3760;3777;4544;6330;6532;6543;6547;9370;10021;55800;57731	AVPR1B;KCNK3;KCNJ3;ATP2B2;ADIPOQ;FGF12;CRH;CACNA1B;INS;MTNR1B;SCN4B;SCN3B;KCNA5;SLC8A3;CHGA;HCN4;ABAT;GNAO1;SLC6A4;GCGR;ADCYAP1;FFAR3;SPTBN4;SLC8A2	geneontology_Biological_Process
GO:0030705	cytoskeleton-dependent intracellular transport	http://amigo.geneontology.org/amigo/term/GO:0030705	130	12	3.37013307047807	3.56069026031003	0.000136686332554814	0.00672853329211132	547;1740;1780;3798;3800;4131;4133;4135;4137;4744;7345;8120	KIF5C;MAP2;KIF1A;UCHL1;MAP1B;DYNC1I1;MAP6;DLG2;KIF5A;AP3B2;MAPT;NEFH	geneontology_Biological_Process
GO:0007018	microtubule-based movement	http://amigo.geneontology.org/amigo/term/GO:0007018	171	14	4.43302119270577	3.15811709247771	0.000140753874129818	0.00686903173662842	547;1740;1770;1780;3798;3800;4131;4133;4137;4744;7345;8120;27019;221458	KIF5C;MAP2;KIF1A;UCHL1;MAP1B;KIF6;DYNC1I1;DNAI1;DLG2;KIF5A;AP3B2;DNAH9;MAPT;NEFH	geneontology_Biological_Process
GO:0035249	synaptic transmission, glutamatergic	http://amigo.geneontology.org/amigo/term/GO:0035249	76	9	1.97023164120256	4.56799079447669	0.000144002457913572	0.00696750354058746	116;2891;2899;2901;2914;7143;9378;23025;23542	GRIK3;TNR;NRXN1;GRIA2;GRM4;ADCYAP1;UNC13A;GRIK5;MAPK8IP2	geneontology_Biological_Process
GO:0010970	transport along microtubule	http://amigo.geneontology.org/amigo/term/GO:0010970	113	11	2.92942336126171	3.75500521551869	0.000161773944697075	0.00769581765487512	547;1740;1780;3798;3800;4131;4133;4137;4744;7345;8120	KIF5C;MAP2;KIF1A;UCHL1;MAP1B;DYNC1I1;DLG2;KIF5A;AP3B2;MAPT;NEFH	geneontology_Biological_Process
GO:0099111	microtubule-based transport	http://amigo.geneontology.org/amigo/term/GO:0099111	113	11	2.92942336126171	3.75500521551869	0.000161773944697075	0.00769581765487512	547;1740;1780;3798;3800;4131;4133;4137;4744;7345;8120	KIF5C;MAP2;KIF1A;UCHL1;MAP1B;DYNC1I1;DLG2;KIF5A;AP3B2;MAPT;NEFH	geneontology_Biological_Process
GO:0003013	circulatory system process	http://amigo.geneontology.org/amigo/term/GO:0003013	413	24	10.7066535239034	2.24159677404506	0.000180305497786026	0.00850591185805579	18;116;491;553;774;1113;1392;2257;2642;2775;2865;3630;3741;3760;3777;4544;6330;6532;6543;6547;9370;10021;55800;57731	AVPR1B;KCNK3;KCNJ3;ATP2B2;ADIPOQ;FGF12;CRH;CACNA1B;INS;MTNR1B;SCN4B;SCN3B;KCNA5;SLC8A3;CHGA;HCN4;ABAT;GNAO1;SLC6A4;GCGR;ADCYAP1;FFAR3;SPTBN4;SLC8A2	geneontology_Biological_Process
GO:1903531	negative regulation of secretion by cell	http://amigo.geneontology.org/amigo/term/GO:1903531	155	13	4.01823558403154	3.2352508279161	0.000191191682200165	0.00894492655318291	18;1113;1392;1393;2693;3630;3745;3767;4544;6833;6860;9370;114088	GHSR;ADIPOQ;CRHBP;CRH;INS;KCNJ11;ABCC8;MTNR1B;TRIM9;CHGA;ABAT;SYT4;KCNB1	geneontology_Biological_Process
GO:0030900	forebrain development	http://amigo.geneontology.org/amigo/term/GO:0030900	315	20	8.16609167077378	2.44915203090108	0.00019904370844237	0.00923595437288736	116;190;547;1141;1392;2775;3746;3747;4760;4915;5080;6547;6585;6752;6753;7143;8941;54361;146760;152789	WNT4;CHRNB2;TNR;NEUROD1;CDK5R2;KIF1A;JAKMIP1;CRH;NTRK2;SLIT1;KCNC1;PAX6;KCNC2;SLC8A3;GNAO1;RTN4RL1;SSTR2;ADCYAP1;SSTR3;NR0B1	geneontology_Biological_Process
GO:0010976	positive regulation of neuron projection development	http://amigo.geneontology.org/amigo/term/GO:0010976	221	16	5.72922621981272	2.79269824338042	0.000201616784755609	0.00924316171003158	116;322;653;816;1826;4131;4135;4137;4915;5063;5274;6860;8536;9699;23025;29993	CAMK1;SERPINI1;MAP1B;PACSIN1;BMP5;CAMK2B;RIMS2;NTRK2;APBB1;MAP6;MAPT;ADCYAP1;SYT4;UNC13A;DSCAM;PAK3	geneontology_Biological_Process
GO:0051048	negative regulation of secretion	http://amigo.geneontology.org/amigo/term/GO:0051048	177	14	4.5885657959586	3.05106227578355	0.000202464591422702	0.00924316171003158	18;1113;1392;1393;2693;3630;3745;3767;4544;6833;6860;9370;65267;114088	GHSR;ADIPOQ;CRHBP;CRH;INS;KCNJ11;ABCC8;MTNR1B;TRIM9;CHGA;ABAT;SYT4;KCNB1;WNK3	geneontology_Biological_Process
GO:0007612	learning	http://amigo.geneontology.org/amigo/term/GO:0007612	116	11	3.00719566288812	3.65789301166907	0.000204266189538949	0.0092508071918399	1141;1392;4885;4915;6543;6547;6616;6833;7143;9378;23542	CHRNB2;TNR;NRXN1;NPTX2;CRH;NTRK2;ABCC8;SLC8A3;SLC8A2;SNAP25;MAPK8IP2	geneontology_Biological_Process
GO:0045956	positive regulation of calcium ion-dependent exocytosis	http://amigo.geneontology.org/amigo/term/GO:0045956	22	5	0.570330211927058	8.76685101970273	0.000206695997799766	0.00928655590114664	3745;6860;8941;9066;192683	CDK5R2;SYT7;SCAMP5;SYT4;KCNB1	geneontology_Biological_Process
GO:0008016	regulation of heart contraction	http://amigo.geneontology.org/amigo/term/GO:0008016	178	14	4.61448989650074	3.03392147648139	0.000214742848807292	0.00957212021337072	482;491;774;1113;2775;3741;3760;3777;6330;6543;6547;10021;55800;57731	KCNK3;KCNJ3;ATP2B2;CACNA1B;SCN4B;SCN3B;KCNA5;SLC8A3;CHGA;HCN4;GNAO1;ATP1B2;SPTBN4;SLC8A2	geneontology_Biological_Process
GO:0031644	regulation of neurological system process	http://amigo.geneontology.org/amigo/term/GO:0031644	98	10	2.54056185312962	3.93613719251959	0.000217564991456864	0.00962215169247898	18;2257;2693;4544;4885;4985;6285;7143;9378;9699	OPRD1;TNR;NRXN1;GHSR;FGF12;NPTX2;RIMS2;MTNR1B;ABAT;S100B	geneontology_Biological_Process
GO:0099173	postsynapse organization	http://amigo.geneontology.org/amigo/term/GO:0099173	138	12	3.57752587481518	3.35427343362539	0.000240406407545413	0.0105499276985626	816;1740;2693;3630;4744;4897;5063;9118;9378;22866;26052;64101	DNM3;NRXN1;GHSR;CAMK2B;NRCAM;LRRC4;INA;INS;DLG2;NEFH;CNKSR2;PAK3	geneontology_Biological_Process
GO:1900449	regulation of glutamate receptor signaling pathway	http://amigo.geneontology.org/amigo/term/GO:1900449	35	6	0.907343518974864	6.61271048343292	0.000247274905836758	0.0107678710918607	1392;1393;5923;23025;23542;54550	CRHBP;CRH;RASGRF1;NECAB2;UNC13A;MAPK8IP2	geneontology_Biological_Process
GO:1901379	regulation of potassium ion transmembrane transport	http://amigo.geneontology.org/amigo/term/GO:1901379	65	8	1.68506653523903	4.74758701374671	0.000257567857510299	0.0111304705447771	482;1804;3746;3747;4544;6833;30820;65267	KCNIP1;DPP6;ABCC8;KCNC1;MTNR1B;KCNC2;ATP1B2;WNK3	geneontology_Biological_Process
GO:0007411	axon guidance	http://amigo.geneontology.org/amigo/term/GO:0007411	226	16	5.85884672252341	2.73091288401359	0.000260149533687581	0.011156867501556	1400;1826;2046;3798;3800;4684;4897;5080;6585;6710;7143;9378;23114;57453;57731;80031	EPHA8;TNR;NFASC;NRXN1;KIF5C;CRMP1;NRCAM;SLIT1;PAX6;NCAM1;DSCAML1;KIF5A;SPTB;SEMA6D;SPTBN4;DSCAM	geneontology_Biological_Process
GO:0051969	regulation of transmission of nerve impulse	http://amigo.geneontology.org/amigo/term/GO:0051969	13	4	0.337013307047807	11.8689675343668	0.000262420185647594	0.011169629104895	2257;2693;4544;7143	TNR;GHSR;FGF12;MTNR1B	geneontology_Biological_Process
GO:0097485	neuron projection guidance	http://amigo.geneontology.org/amigo/term/GO:0097485	227	16	5.88477082306555	2.71888243078005	0.000273477349048257	0.0115533975594193	1400;1826;2046;3798;3800;4684;4897;5080;6585;6710;7143;9378;23114;57453;57731;80031	EPHA8;TNR;NFASC;NRXN1;KIF5C;CRMP1;NRCAM;SLIT1;PAX6;NCAM1;DSCAML1;KIF5A;SPTB;SEMA6D;SPTBN4;DSCAM	geneontology_Biological_Process
GO:0002792	negative regulation of peptide secretion	http://amigo.geneontology.org/amigo/term/GO:0002792	101	10	2.61833415475604	3.81922222640515	0.000278827994159458	0.0116921872217533	1113;1392;1393;2693;3630;3745;3767;4544;6833;6860	GHSR;CRHBP;CRH;INS;KCNJ11;ABCC8;MTNR1B;CHGA;SYT4;KCNB1	geneontology_Biological_Process
GO:0017157	regulation of exocytosis	http://amigo.geneontology.org/amigo/term/GO:0017157	184	14	4.77003449975357	2.93498925442222	0.000302752895791514	0.0126020892873218	107;1141;2901;3745;6855;6860;6861;8941;9066;9699;10814;114088;115827;192683	CHRNB2;CDK5R2;RAB3C;CPLX2;ADCY1;RIMS2;SYT7;TRIM9;SCAMP5;SYT4;GRIK5;SYT5;KCNB1;SYP	geneontology_Biological_Process
GO:0007631	feeding behavior	http://amigo.geneontology.org/amigo/term/GO:0007631	84	9	2.17762444553967	4.13294405214557	0.000310754077543329	0.0128377345789298	1141;2641;2693;2834;3375;3630;4915;4985;7345	OPRD1;CHRNB2;GCG;GHSR;UCHL1;NTRK2;PRLHR;INS;IAPP	geneontology_Biological_Process
GO:0021536	diencephalon development	http://amigo.geneontology.org/amigo/term/GO:0021536	67	8	1.73691473632331	4.60586799841099	0.00031831284048045	0.0128377345789298	116;190;1141;1392;3746;3747;5080;54361	WNT4;CHRNB2;CRH;KCNC1;PAX6;KCNC2;ADCYAP1;NR0B1	geneontology_Biological_Process
GO:0007263	nitric oxide mediated signal transduction	http://amigo.geneontology.org/amigo/term/GO:0007263	24	5	0.622178413011336	8.03628010139417	0.000319752795553629	0.0128377345789298	3630;3747;4760;51655;389692	NEUROD1;MAFA;INS;KCNC2;RASD1	geneontology_Biological_Process
GO:0035883	enteroendocrine cell differentiation	http://amigo.geneontology.org/amigo/term/GO:0035883	24	5	0.622178413011336	8.03628010139417	0.000319752795553629	0.0128377345789298	653;3642;4760;5080;222546	NEUROD1;BMP5;RFX6;PAX6;INSM1	geneontology_Biological_Process
GO:0016486	peptide hormone processing	http://amigo.geneontology.org/amigo/term/GO:0016486	24	5	0.622178413011336	8.03628010139417	0.000319752795553629	0.0128377345789298	1363;5122;5126;6447;27344	CPE;PCSK1;SCG5;PCSK2;PCSK1N	geneontology_Biological_Process
GO:0008089	anterograde axonal transport	http://amigo.geneontology.org/amigo/term/GO:0008089	37	6	0.959191720059142	6.25526667351762	0.000339120349965527	0.0135194387405271	547;1740;3798;3800;4133;8120	KIF5C;MAP2;KIF1A;DLG2;KIF5A;AP3B2	geneontology_Biological_Process
GO:0048791	calcium ion-regulated exocytosis of neurotransmitter	http://amigo.geneontology.org/amigo/term/GO:0048791	14	4	0.362937407589946	11.0211841390549	0.000359936152661056	0.0140524038635465	6860;6861;9066;9699	RIMS2;SYT7;SYT4;SYT5	geneontology_Biological_Process
GO:0098840	protein transport along microtubule	http://amigo.geneontology.org/amigo/term/GO:0098840	14	4	0.362937407589946	11.0211841390549	0.000359936152661056	0.0140524038635465	547;1740;3798;3800	KIF5C;KIF1A;DLG2;KIF5A	geneontology_Biological_Process
GO:0099118	microtubule-based protein transport	http://amigo.geneontology.org/amigo/term/GO:0099118	14	4	0.362937407589946	11.0211841390549	0.000359936152661056	0.0140524038635465	547;1740;3798;3800	KIF5C;KIF1A;DLG2;KIF5A	geneontology_Biological_Process
GO:0021549	cerebellum development	http://amigo.geneontology.org/amigo/term/GO:0021549	86	9	2.22947264662395	4.0368290741887	0.000371098833077288	0.0142910917962621	18;3746;4760;6752;6753;8941;57626;124925;340719	NEUROD1;CDK5R2;NANOS1;KCNC1;KLHL1;ABAT;SEZ6;SSTR2;SSTR3	geneontology_Biological_Process
GO:0046928	regulation of neurotransmitter secretion	http://amigo.geneontology.org/amigo/term/GO:0046928	86	9	2.22947264662395	4.0368290741887	0.000371098833077288	0.0142910917962621	107;1141;2901;6855;6860;9066;9699;10814;23025	CHRNB2;CPLX2;ADCY1;RIMS2;SYT7;SYT4;UNC13A;GRIK5;SYP	geneontology_Biological_Process
GO:0045666	positive regulation of neuron differentiation	http://amigo.geneontology.org/amigo/term/GO:0045666	282	18	7.31059635288319	2.46217943532077	0.000388974257490182	0.0148782653489995	116;322;653;816;1826;4131;4135;4137;4760;4897;4915;5063;5274;6860;8536;9699;23025;29993	NEUROD1;CAMK1;SERPINI1;MAP1B;PACSIN1;BMP5;CAMK2B;NRCAM;RIMS2;NTRK2;APBB1;MAP6;MAPT;ADCYAP1;SYT4;UNC13A;DSCAM;PAK3	geneontology_Biological_Process
GO:0032024	positive regulation of insulin secretion	http://amigo.geneontology.org/amigo/term/GO:0032024	53	7	1.37397732873337	5.09469832843102	0.000404038080176305	0.015350735381732	18;1392;2641;2645;2864;114131;222546	GCG;RFX6;GCK;CRH;UCN3;ABAT;FFAR1	geneontology_Biological_Process
GO:0007218	neuropeptide signaling pathway	http://amigo.geneontology.org/amigo/term/GO:0007218	70	8	1.81468703794973	4.40847365562195	0.000430916872030451	0.0162628027504292	116;1363;2834;4985;6447;6752;6753;27344	OPRD1;CPE;PRLHR;SCG5;SSTR2;ADCYAP1;SSTR3;PCSK1N	geneontology_Biological_Process
GO:0015696	ammonium transport	http://amigo.geneontology.org/amigo/term/GO:0015696	88	9	2.28132084770823	3.94508295886623	0.000440796853004577	0.0165255032109862	18;116;1141;1392;5174;6532;6860;6861;9066	PDZK1;CHRNB2;CRH;SYT7;ABAT;SLC6A4;ADCYAP1;SYT4;SYT5	geneontology_Biological_Process
GO:1902305	regulation of sodium ion transmembrane transport	http://amigo.geneontology.org/amigo/term/GO:1902305	54	7	1.39990142927551	5.00035206308971	0.000454102546384672	0.0168620161306	482;486;2257;6330;53826;55800;65267	FGF12;FXYD2;FXYD6;SCN4B;SCN3B;ATP1B2;WNK3	geneontology_Biological_Process
GO:0097120	receptor localization to synapse	http://amigo.geneontology.org/amigo/term/GO:0097120	39	6	1.01103992114342	5.93448376718339	0.000455730165691892	0.0168620161306	1740;2693;3798;3800;6616;56899	KIF5C;GHSR;DLG2;KIF5A;ANKS1B;SNAP25	geneontology_Biological_Process
GO:0051953	negative regulation of amine transport	http://amigo.geneontology.org/amigo/term/GO:0051953	26	5	0.674026614095614	7.41810470897923	0.000474318317902789	0.017016551980275	18;1113;1392;2693;6860	GHSR;CRH;CHGA;ABAT;SYT4	geneontology_Biological_Process
GO:0031338	regulation of vesicle fusion	http://amigo.geneontology.org/amigo/term/GO:0031338	26	5	0.674026614095614	7.41810470897923	0.000474318317902789	0.017016551980275	2901;6860;9066;10814;114088	CPLX2;SYT7;TRIM9;SYT4;GRIK5	geneontology_Biological_Process
GO:0086019	cell-cell signaling involved in cardiac conduction	http://amigo.geneontology.org/amigo/term/GO:0086019	26	5	0.674026614095614	7.41810470897923	0.000474318317902789	0.017016551980275	3741;3760;6330;10021;55800	KCNJ3;SCN4B;SCN3B;KCNA5;HCN4	geneontology_Biological_Process
GO:0051899	membrane depolarization	http://amigo.geneontology.org/amigo/term/GO:0051899	71	8	1.84061113849187	4.34638247737375	0.000474936444600504	0.017016551980275	773;774;1141;2257;6328;6330;10021;55800	CHRNB2;SCN3A;FGF12;CACNA1B;SCN4B;SCN3B;HCN4;CACNA1A	geneontology_Biological_Process
GO:2000300	regulation of synaptic vesicle exocytosis	http://amigo.geneontology.org/amigo/term/GO:2000300	71	8	1.84061113849187	4.34638247737375	0.000474936444600504	0.017016551980275	107;1141;2901;6855;6860;9066;9699;10814	CHRNB2;CPLX2;ADCY1;RIMS2;SYT7;SYT4;GRIK5;SYP	geneontology_Biological_Process
GO:0032460	negative regulation of protein oligomerization	http://amigo.geneontology.org/amigo/term/GO:0032460	15	4	0.388861508132085	10.2864385297845	0.000480874467724601	0.0171209456716287	1191;3375;3630;4985	OPRD1;CLU;INS;IAPP	geneontology_Biological_Process
GO:1903522	regulation of blood circulation	http://amigo.geneontology.org/amigo/term/GO:1903522	216	15	5.59960571710202	2.67876003379806	0.000495367376122213	0.0175267169764241	482;491;553;774;1113;2775;3741;3760;3777;6330;6543;6547;10021;55800;57731	AVPR1B;KCNK3;KCNJ3;ATP2B2;CACNA1B;SCN4B;SCN3B;KCNA5;SLC8A3;CHGA;HCN4;GNAO1;ATP1B2;SPTBN4;SLC8A2	geneontology_Biological_Process
GO:0002028	regulation of sodium ion transport	http://amigo.geneontology.org/amigo/term/GO:0002028	72	8	1.86653523903401	4.28601605407689	0.000522534532806596	0.018373093106945	482;486;2257;6330;53826;55800;57731;65267	FGF12;FXYD2;FXYD6;SCN4B;SCN3B;ATP1B2;SPTBN4;WNK3	geneontology_Biological_Process
GO:0050795	regulation of behavior	http://amigo.geneontology.org/amigo/term/GO:0050795	56	7	1.45174963035978	4.8217680608365	0.000569048277907935	0.0198850759335606	1141;1392;2693;3630;4544;5730;9378	CHRNB2;NRXN1;GHSR;CRH;PTGDS;INS;MTNR1B	geneontology_Biological_Process
GO:1903532	positive regulation of secretion by cell	http://amigo.geneontology.org/amigo/term/GO:1903532	317	19	8.21793987185806	2.31201496923391	0.000588012519074366	0.0204217108618404	18;116;322;1141;1392;2641;2645;2864;3630;3745;6532;6860;8941;9066;23025;23705;114131;192683;222546	CHRNB2;GCG;CDK5R2;RFX6;GCK;CRH;UCN3;INS;APBB1;SYT7;CADM1;SCAMP5;ABAT;SLC6A4;ADCYAP1;SYT4;UNC13A;FFAR1;KCNB1	geneontology_Biological_Process
GO:0045187	regulation of circadian sleep/wake cycle, sleep	http://amigo.geneontology.org/amigo/term/GO:0045187	16	4	0.414785608674224	9.643536121673	0.000628182230310026	0.0215523612471822	1141;1392;4544;5730	CHRNB2;CRH;PTGDS;MTNR1B	geneontology_Biological_Process
GO:0014061	regulation of norepinephrine secretion	http://amigo.geneontology.org/amigo/term/GO:0014061	16	4	0.414785608674224	9.643536121673	0.000628182230310026	0.0215523612471822	1392;2693;2865;3745	GHSR;CRH;FFAR3;KCNB1	geneontology_Biological_Process
GO:0051962	positive regulation of nervous system development	http://amigo.geneontology.org/amigo/term/GO:0051962	397	22	10.2918679152292	2.13761002193255	0.000641990858177843	0.0218934352297878	116;322;653;816;1826;4131;4135;4137;4760;4897;4915;5063;5080;5274;6285;6604;6860;8536;9378;9699;23025;29993	NRXN1;NEUROD1;CAMK1;SERPINI1;MAP1B;PACSIN1;BMP5;CAMK2B;NRCAM;SMARCD3;RIMS2;NTRK2;APBB1;PAX6;MAP6;MAPT;ADCYAP1;SYT4;UNC13A;DSCAM;S100B;PAK3	geneontology_Biological_Process
GO:0001678	cellular glucose homeostasis	http://amigo.geneontology.org/amigo/term/GO:0001678	113	10	2.92942336126171	3.41364110501699	0.000686733461981226	0.0232790307082378	1392;2641;2645;2901;3745;3767;4760;5798;6833;222546	GCG;NEUROD1;PTPRN;RFX6;GCK;CRH;KCNJ11;ABCC8;GRIK5;KCNB1	geneontology_Biological_Process
GO:0009749	response to glucose	http://amigo.geneontology.org/amigo/term/GO:0009749	155	12	4.01823558403154	2.98638537961487	0.000694393468568366	0.0232988839670849	1392;2641;2645;2901;3745;3767;4760;5798;9370;114131;222546;389692	GCG;NEUROD1;PTPRN;ADIPOQ;RFX6;GCK;CRH;MAFA;UCN3;KCNJ11;GRIK5;KCNB1	geneontology_Biological_Process
GO:1990778	protein localization to cell periphery	http://amigo.geneontology.org/amigo/term/GO:1990778	247	16	6.40325283390833	2.49873000723511	0.000695550501755404	0.0232988839670849	1740;1804;2693;3630;3745;3767;6616;9312;9370;23114;29993;55800;57512;57731;65267;115827	NFASC;GHSR;ADIPOQ;RAB3C;PACSIN1;DPP6;KCNB2;GPR158;INS;KCNJ11;DLG2;SCN3B;SPTBN4;SNAP25;KCNB1;WNK3	geneontology_Biological_Process
GO:0019932	second-messenger-mediated signaling	http://amigo.geneontology.org/amigo/term/GO:0019932	350	20	9.07343518974865	2.20423682781097	0.000773138300078191	0.0254910406275378	107;116;333;1113;1392;2641;2642;3375;3630;3747;4137;4544;4760;9699;10231;10900;51655;54331;114131;389692	GCG;NEUROD1;RCAN2;ADCY1;CRH;RIMS2;MAFA;UCN3;INS;MTNR1B;IAPP;KCNC2;GNG2;CHGA;RASD1;RUNDC3A;MAPT;GCGR;ADCYAP1;APLP1	geneontology_Biological_Process
GO:0022037	metencephalon development	http://amigo.geneontology.org/amigo/term/GO:0022037	95	9	2.4627895515032	3.65439263558135	0.000774610617470639	0.0254910406275378	18;3746;4760;6752;6753;8941;57626;124925;340719	NEUROD1;CDK5R2;NANOS1;KCNC1;KLHL1;ABAT;SEZ6;SSTR2;SSTR3	geneontology_Biological_Process
GO:0002067	glandular epithelial cell differentiation	http://amigo.geneontology.org/amigo/term/GO:0002067	43	6	1.11473632331198	5.38243876558493	0.000780925354320283	0.0254910406275378	653;3642;4760;5080;54361;222546	WNT4;NEUROD1;BMP5;RFX6;PAX6;INSM1	geneontology_Biological_Process
GO:0051966	regulation of synaptic transmission, glutamatergic	http://amigo.geneontology.org/amigo/term/GO:0051966	59	7	1.5295219319862	4.57659341367532	0.000783626570019624	0.0254910406275378	116;2899;2914;7143;9378;23025;23542	GRIK3;TNR;NRXN1;GRM4;ADCYAP1;UNC13A;MAPK8IP2	geneontology_Biological_Process
GO:0070509	calcium ion import	http://amigo.geneontology.org/amigo/term/GO:0070509	59	7	1.5295219319862	4.57659341367532	0.000783626570019624	0.0254910406275378	773;774;1392;2641;2645;6547;65267	GCG;GCK;CRH;CACNA1B;SLC8A3;CACNA1A;WNK3	geneontology_Biological_Process
GO:2001257	regulation of cation channel activity	http://amigo.geneontology.org/amigo/term/GO:2001257	115	10	2.98127156234598	3.35427343362539	0.000788011324822313	0.0254910406275378	1392;1393;2257;3746;3747;3767;4544;5923;6833;23542	FGF12;CRHBP;CRH;KCNJ11;ABCC8;KCNC1;MTNR1B;KCNC2;RASGRF1;MAPK8IP2	geneontology_Biological_Process
GO:0051051	negative regulation of transport	http://amigo.geneontology.org/amigo/term/GO:0051051	377	21	9.7733859043864	2.14869239846295	0.000796602407598934	0.025622535394418	18;116;347;1113;1392;1393;2257;2693;2775;3630;3745;3767;4131;4544;6833;6860;9370;54550;65267;114088;192683	GHSR;ADIPOQ;FGF12;APOD;MAP1B;CRHBP;CRH;INS;KCNJ11;ABCC8;MTNR1B;TRIM9;CHGA;SCAMP5;ABAT;GNAO1;NECAB2;ADCYAP1;SYT4;KCNB1;WNK3	geneontology_Biological_Process
GO:0048243	norepinephrine secretion	http://amigo.geneontology.org/amigo/term/GO:0048243	17	4	0.440709709216363	9.07626929098636	0.000804848177039408	0.025741500170735	1392;2693;2865;3745	GHSR;CRH;FFAR3;KCNB1	geneontology_Biological_Process
GO:0060047	heart contraction	http://amigo.geneontology.org/amigo/term/GO:0060047	204	14	5.28851651059635	2.64724520987102	0.000852540363765142	0.0271136572992948	491;774;1113;2257;2775;3741;3760;3777;6330;6543;6547;10021;55800;57731	KCNK3;KCNJ3;ATP2B2;FGF12;CACNA1B;SCN4B;SCN3B;KCNA5;SLC8A3;CHGA;HCN4;GNAO1;SPTBN4;SLC8A2	geneontology_Biological_Process
GO:0009746	response to hexose	http://amigo.geneontology.org/amigo/term/GO:0009746	159	12	4.1219319862001	2.91125618767487	0.000870194027108306	0.0275204937846934	1392;2641;2645;2901;3745;3767;4760;5798;9370;114131;222546;389692	GCG;NEUROD1;PTPRN;ADIPOQ;RFX6;GCK;CRH;MAFA;UCN3;KCNJ11;GRIK5;KCNB1	geneontology_Biological_Process
GO:0007193	adenylate cyclase-inhibiting G protein-coupled receptor signaling pathway	http://amigo.geneontology.org/amigo/term/GO:0007193	78	8	2.02207984228684	3.95632251145559	0.000895700247861453	0.0280775484228832	107;2781;2865;2899;2914;3355;4985;6752	OPRD1;GRIK3;HTR1F;GRM4;ADCY1;SSTR2;FFAR3;GNAZ	geneontology_Biological_Process
GO:0015850	organic hydroxy compound transport	http://amigo.geneontology.org/amigo/term/GO:0015850	182	13	4.71818629866929	2.75529603476372	0.000897727656693492	0.0280775484228832	18;1113;1141;1191;1392;2693;2865;3745;6532;6860;6861;9066;9370	CHRNB2;GHSR;ADIPOQ;CLU;CRH;SYT7;CHGA;ABAT;SLC6A4;SYT4;FFAR3;SYT5;KCNB1	geneontology_Biological_Process
GO:1901381	positive regulation of potassium ion transmembrane transport	http://amigo.geneontology.org/amigo/term/GO:1901381	30	5	0.77772301626417	6.42902408111534	0.000944190431644287	0.029368472711749	482;3746;3747;6833;65267	ABCC8;KCNC1;KCNC2;ATP1B2;WNK3	geneontology_Biological_Process
GO:0019933	cAMP-mediated signaling	http://amigo.geneontology.org/amigo/term/GO:0019933	139	11	3.60344997535732	3.05263013923462	0.000961752578185759	0.0296197441614606	107;116;333;1113;1392;2641;2642;3375;9699;54331;114131	GCG;ADCY1;CRH;RIMS2;UCN3;IAPP;GNG2;CHGA;GCGR;ADCYAP1;APLP1	geneontology_Biological_Process
GO:0050773	regulation of dendrite development	http://amigo.geneontology.org/amigo/term/GO:0050773	118	10	3.0590438639724	3.26899529548237	0.000962733249551095	0.0296197441614606	653;816;1141;5063;8536;9856;26052;29993;124925;221935	CHRNB2;DNM3;CAMK1;KIAA0319;PACSIN1;BMP5;SDK1;CAMK2B;SEZ6;PAK3	geneontology_Biological_Process
GO:0060560	developmental growth involved in morphogenesis	http://amigo.geneontology.org/amigo/term/GO:0060560	184	13	4.77003449975357	2.72534716482063	0.000993275907946289	0.0303682753977059	1826;2099;4131;4133;4137;4897;6456;6585;6860;7143;9699;23025;80031	TNR;MAP2;MAP1B;ESR1;NRCAM;RIMS2;SH3GL2;SLIT1;SEMA6D;MAPT;SYT4;UNC13A;DSCAM	geneontology_Biological_Process
GO:2000649	regulation of sodium ion transmembrane transporter activity	http://amigo.geneontology.org/amigo/term/GO:2000649	45	6	1.16658452439625	5.14321926489227	0.000999191154335666	0.0303682753977059	486;2257;6330;53826;55800;65267	FGF12;FXYD2;FXYD6;SCN4B;SCN3B;WNK3	geneontology_Biological_Process
GO:1901018	positive regulation of potassium ion transmembrane transporter activity	http://amigo.geneontology.org/amigo/term/GO:1901018	18	4	0.466633809758502	8.57203210815378	0.0010138851881587	0.0303682753977059	482;3746;3747;6833	ABCC8;KCNC1;KCNC2;ATP1B2	geneontology_Biological_Process
GO:0042749	regulation of circadian sleep/wake cycle	http://amigo.geneontology.org/amigo/term/GO:0042749	18	4	0.466633809758502	8.57203210815378	0.0010138851881587	0.0303682753977059	1141;1392;4544;5730	CHRNB2;CRH;PTGDS;MTNR1B	geneontology_Biological_Process
GO:0050802	circadian sleep/wake cycle, sleep	http://amigo.geneontology.org/amigo/term/GO:0050802	18	4	0.466633809758502	8.57203210815378	0.0010138851881587	0.0303682753977059	1141;1392;4544;5730	CHRNB2;CRH;PTGDS;MTNR1B	geneontology_Biological_Process
GO:0021954	central nervous system neuron development	http://amigo.geneontology.org/amigo/term/GO:0021954	62	7	1.60729423361262	4.35514534527168	0.00105762084861083	0.0313465530051618	1141;4133;4137;4915;6585;57731;340719	CHRNB2;MAP2;NTRK2;SLIT1;NANOS1;MAPT;SPTBN4	geneontology_Biological_Process
GO:0008344	adult locomotory behavior	http://amigo.geneontology.org/amigo/term/GO:0008344	62	7	1.60729423361262	4.35514534527168	0.00105762084861083	0.0313465530051618	2257;4985;7111;7345;57626;57731;124925	OPRD1;FGF12;UCHL1;TMOD1;KLHL1;SEZ6;SPTBN4	geneontology_Biological_Process
GO:0007189	adenylate cyclase-activating G protein-coupled receptor signaling pathway	http://amigo.geneontology.org/amigo/term/GO:0007189	100	9	2.5924100542139	3.47167300380228	0.0011209996019963	0.0330519726401096	107;116;333;1113;2641;2642;3375;54331;114131	GCG;ADCY1;UCN3;IAPP;GNG2;CHGA;GCGR;ADCYAP1;APLP1	geneontology_Biological_Process
GO:0034284	response to monosaccharide	http://amigo.geneontology.org/amigo/term/GO:0034284	164	12	4.25155248891079	2.82249837707503	0.00114076472638702	0.0334499580630674	1392;2641;2645;2901;3745;3767;4760;5798;9370;114131;222546;389692	GCG;NEUROD1;PTPRN;ADIPOQ;RFX6;GCK;CRH;MAFA;UCN3;KCNJ11;GRIK5;KCNB1	geneontology_Biological_Process
GO:1904950	negative regulation of establishment of protein localization	http://amigo.geneontology.org/amigo/term/GO:1904950	142	11	3.68122227698374	2.98813795319445	0.00114631546798005	0.0334499580630674	347;1113;2693;3630;3745;3767;4137;4544;6833;6860;9370	GHSR;ADIPOQ;APOD;INS;KCNJ11;ABCC8;MTNR1B;CHGA;MAPT;SYT4;KCNB1	geneontology_Biological_Process
GO:0010469	regulation of signaling receptor activity	http://amigo.geneontology.org/amigo/term/GO:0010469	416	22	10.7844258255298	2.03997879496929	0.00118655423081271	0.0344465820545166	116;653;1114;1392;1393;2257;2641;3375;3630;4137;4885;5923;6750;7276;7857;9365;9370;9542;23542;54361;114131;723961	WNT4;GCG;SCG2;ADIPOQ;SST;FGF12;CRHBP;NRG2;BMP5;NPTX2;CRH;UCN3;INS-IGF2;INS;IAPP;KL;RASGRF1;MAPT;ADCYAP1;TTR;CHGB;MAPK8IP2	geneontology_Biological_Process
GO:0051668	localization within membrane	http://amigo.geneontology.org/amigo/term/GO:0051668	122	10	3.16274026614096	3.16181512186	0.00124392809153528	0.0359279435009247	1740;2693;2901;3798;3800;6616;9378;26052;50632;56899	DNM3;NRXN1;KIF5C;GHSR;CALY;DLG2;KIF5A;ANKS1B;GRIK5;SNAP25	geneontology_Biological_Process
GO:2000310	regulation of NMDA receptor activity	http://amigo.geneontology.org/amigo/term/GO:2000310	19	4	0.492557910300641	8.12087252351411	0.00125831420671019	0.0360685188062946	1392;1393;5923;23542	CRHBP;CRH;RASGRF1;MAPK8IP2	geneontology_Biological_Process
GO:0086065	cell communication involved in cardiac conduction	http://amigo.geneontology.org/amigo/term/GO:0086065	47	6	1.21843272548053	4.92435887064153	0.00126153801866213	0.0360685188062946	482;3741;3760;6330;10021;55800	KCNJ3;SCN4B;SCN3B;KCNA5;HCN4;ATP1B2	geneontology_Biological_Process
GO:0010765	positive regulation of sodium ion transport	http://amigo.geneontology.org/amigo/term/GO:0010765	32	5	0.829571217348448	6.02721007604563	0.00127906780683396	0.0363859439923971	482;2257;6330;55800;65267	FGF12;SCN4B;SCN3B;ATP1B2;WNK3	geneontology_Biological_Process
GO:0031333	negative regulation of protein complex assembly	http://amigo.geneontology.org/amigo/term/GO:0031333	102	9	2.64425825529818	3.40360098411988	0.00129059663859987	0.0364469779923159	1191;3375;3630;4133;4985;6710;7111;57731;114088	OPRD1;MAP2;CLU;TMOD1;INS;IAPP;TRIM9;SPTB;SPTBN4	geneontology_Biological_Process
GO:0003015	heart process	http://amigo.geneontology.org/amigo/term/GO:0003015	213	14	5.5218334154756	2.53538977846802	0.00129408983862489	0.0364469779923159	491;774;1113;2257;2775;3741;3760;3777;6330;6543;6547;10021;55800;57731	KCNK3;KCNJ3;ATP2B2;FGF12;CACNA1B;SCN4B;SCN3B;KCNA5;SLC8A3;CHGA;HCN4;GNAO1;SPTBN4;SLC8A2	geneontology_Biological_Process
GO:0050769	positive regulation of neurogenesis	http://amigo.geneontology.org/amigo/term/GO:0050769	367	20	9.51414489896501	2.10213321453362	0.00138089275167497	0.0386991775605544	116;322;653;816;1826;4131;4135;4137;4760;4897;4915;5063;5080;5274;6604;6860;8536;9699;23025;29993	NEUROD1;CAMK1;SERPINI1;MAP1B;PACSIN1;BMP5;CAMK2B;NRCAM;SMARCD3;RIMS2;NTRK2;APBB1;PAX6;MAP6;MAPT;ADCYAP1;SYT4;UNC13A;DSCAM;PAK3	geneontology_Biological_Process
GO:0086091	regulation of heart rate by cardiac conduction	http://amigo.geneontology.org/amigo/term/GO:0086091	33	5	0.855495317890587	5.84456734646849	0.00147600503744083	0.0410787021887973	3741;3760;6330;10021;55800	KCNJ3;SCN4B;SCN3B;KCNA5;HCN4	geneontology_Biological_Process
GO:0046887	positive regulation of hormone secretion	http://amigo.geneontology.org/amigo/term/GO:0046887	104	9	2.69610645638245	3.33814711904066	0.00148031359238909	0.0410787021887973	18;116;1392;2641;2645;2864;3630;114131;222546	GCG;RFX6;GCK;CRH;UCN3;INS;ABAT;ADCYAP1;FFAR1	geneontology_Biological_Process
GO:0022410	circadian sleep/wake cycle process	http://amigo.geneontology.org/amigo/term/GO:0022410	20	4	0.51848201084278	7.7148288973384	0.00154114949084816	0.0421470882497171	1141;1392;4544;5730	CHRNB2;CRH;PTGDS;MTNR1B	geneontology_Biological_Process
GO:0031629	synaptic vesicle fusion to presynaptic active zone membrane	http://amigo.geneontology.org/amigo/term/GO:0031629	20	4	0.51848201084278	7.7148288973384	0.00154114949084816	0.0421470882497171	2901;6616;9066;10814	CPLX2;SYT7;GRIK5;SNAP25	geneontology_Biological_Process
GO:0099500	vesicle fusion to plasma membrane	http://amigo.geneontology.org/amigo/term/GO:0099500	20	4	0.51848201084278	7.7148288973384	0.00154114949084816	0.0421470882497171	2901;6616;9066;10814	CPLX2;SYT7;GRIK5;SNAP25	geneontology_Biological_Process
GO:0051047	positive regulation of secretion	http://amigo.geneontology.org/amigo/term/GO:0051047	346	19	8.96973878758009	2.11823336776632	0.00165969387740073	0.0451708030767572	18;116;322;1141;1392;2641;2645;2864;3630;3745;6532;6860;8941;9066;23025;23705;114131;192683;222546	CHRNB2;GCG;CDK5R2;RFX6;GCK;CRH;UCN3;INS;APBB1;SYT7;CADM1;SCAMP5;ABAT;SLC6A4;ADCYAP1;SYT4;UNC13A;FFAR1;KCNB1	geneontology_Biological_Process
GO:0014046	dopamine secretion	http://amigo.geneontology.org/amigo/term/GO:0014046	34	5	0.881419418432726	5.67266830686647	0.00169438825752488	0.0454593930134993	18;1141;6860;6861;9066	CHRNB2;SYT7;ABAT;SYT4;SYT5	geneontology_Biological_Process
GO:0014059	regulation of dopamine secretion	http://amigo.geneontology.org/amigo/term/GO:0014059	34	5	0.881419418432726	5.67266830686647	0.00169438825752488	0.0454593930134993	18;1141;6860;6861;9066	CHRNB2;SYT7;ABAT;SYT4;SYT5	geneontology_Biological_Process
GO:0048512	circadian behavior	http://amigo.geneontology.org/amigo/term/GO:0048512	34	5	0.881419418432726	5.67266830686647	0.00169438825752488	0.0454593930134993	1141;1392;4544;5730;9099	CHRNB2;CRH;PTGDS;MTNR1B;USP2	geneontology_Biological_Process
GO:0031646	positive regulation of neurological system process	http://amigo.geneontology.org/amigo/term/GO:0031646	50	6	1.29620502710695	4.62889733840304	0.00174997162676027	0.0467291951843863	18;4544;6285;7143;9378;9699	TNR;NRXN1;RIMS2;MTNR1B;ABAT;S100B	geneontology_Biological_Process
GO:0086070	SA node cell to atrial cardiac muscle cell communication	http://amigo.geneontology.org/amigo/term/GO:0086070	10	3	0.25924100542139	11.5722433460076	0.00180572715992022	0.0475452160572483	3741;10021;55800	SCN3B;KCNA5;HCN4	geneontology_Biological_Process
GO:0051481	negative regulation of cytosolic calcium ion concentration	http://amigo.geneontology.org/amigo/term/GO:0051481	10	3	0.25924100542139	11.5722433460076	0.00180572715992022	0.0475452160572483	3741;3777;4544	KCNK3;MTNR1B;KCNA5	geneontology_Biological_Process
GO:0032252	secretory granule localization	http://amigo.geneontology.org/amigo/term/GO:0032252	10	3	0.25924100542139	11.5722433460076	0.00180572715992022	0.0475452160572483	547;3798;4133	MAP2;KIF1A;KIF5A	geneontology_Biological_Process
GO:0015874	norepinephrine transport	http://amigo.geneontology.org/amigo/term/GO:0015874	21	4	0.544406111384919	7.34745609270324	0.00186538512347623	0.0488886351111061	1392;2693;2865;3745	GHSR;CRH;FFAR3;KCNB1	geneontology_Biological_Process
GO:0030424	axon	http://amigo.geneontology.org/amigo/term/GO:0030424	495	57	10.1402912621359	5.62114031308344	0	0	116;322;547;1261;1392;1393;1496;1740;1826;2566;2572;2823;2899;2901;3645;3745;3746;3747;3767;3785;3798;3800;4131;4133;4135;4137;4741;4744;4885;4897;4915;4985;5101;5798;5923;6328;6616;6855;6860;6861;7345;8120;8927;8941;9066;9479;10814;23025;23114;26052;29993;54550;57453;57731;85300;114131;140767	OPRD1;GRIK3;INSRR;DNM3;NFASC;CTNNA2;CNGA3;KIF5C;SCN3A;MAP2;CDK5R2;PTPRN;KIF1A;BSN;UCHL1;GPM6A;MAP1B;CRHBP;GABRG2;CPLX2;NRSN1;PACSIN1;NPTX2;NRCAM;NEFM;CRH;NTRK2;UCN3;GAD2;APBB1;KCNJ11;KCNC1;MAPK8IP1;SYT7;MAP6;DLG2;DSCAML1;KIF5A;KCNC2;PCDH9;RASGRF1;AP3B2;NECAB2;MAPT;ADCYAP1;SYT4;ATCAY;UNC13A;SPTBN4;GRIK5;SYT5;SNAP25;KCNB1;KCNQ2;DSCAM;NEFH;SYP	geneontology_Cellular_Component
GO:0044297	cell body	http://amigo.geneontology.org/amigo/term/GO:0044297	453	50	9.27990291262136	5.3879874036178	0	0	116;322;347;547;773;774;1261;1363;1392;1393;2775;2781;2823;2899;2901;3375;3745;3746;3747;3767;3798;3800;4131;4133;4137;4885;5126;5274;5798;6285;6456;6543;6547;6750;6860;6861;7345;9066;9312;9378;9479;9498;10814;22866;23542;57626;57731;124925;140767;146760	GRIK3;NRXN1;CNGA3;KIF5C;MAP2;PTPRN;KIF1A;SERPINI1;SST;APOD;UCHL1;CPE;GPM6A;MAP1B;CRHBP;CPLX2;NRSN1;NPTX2;CRH;KCNB2;SH3GL2;CACNA1B;APBB1;KCNJ11;KCNC1;MAPK8IP1;SYT7;IAPP;SLC4A8;KIF5A;KCNC2;KLHL1;SLC8A3;GNAO1;RTN4RL1;SEZ6;MAPT;ADCYAP1;SYT4;CACNA1A;SPTBN4;GRIK5;SLC8A2;SYT5;PCSK2;KCNB1;S100B;GNAZ;MAPK8IP2;CNKSR2	geneontology_Cellular_Component
GO:0098793	presynapse	http://amigo.geneontology.org/amigo/term/GO:0098793	407	49	8.33757281553398	5.87701014241299	0	0	116;273;322;491;547;774;1008;1141;1393;1496;2572;2823;2899;2901;2914;3746;3747;3760;4915;4985;5798;6456;6532;6616;6620;6833;6855;6860;6861;8618;8927;9066;9378;9699;9899;10590;10814;22895;23025;26052;27253;29993;53826;53942;83992;114088;114131;115827;192683	OPRD1;GRIK3;CHRNB2;DNM3;NRXN1;CTNNA2;KCNJ3;PTPRN;KIF1A;ATP2B2;BSN;CADPS;GPM6A;CDH10;RAB3C;CRHBP;CPLX2;SNCB;SCGN;GRM4;PACSIN1;AMPH;CTTNBP2;RIMS2;SH3GL2;NTRK2;CACNA1B;UCN3;GAD2;APBB1;ABCC8;KCNC1;SYT7;CNTN5;FXYD6;KCNC2;RPH3A;PCDH17;TRIM9;SCAMP5;SV2B;SLC6A4;ADCYAP1;SYT4;UNC13A;GRIK5;SYT5;SNAP25;SYP	geneontology_Cellular_Component
GO:0043025	neuronal cell body	http://amigo.geneontology.org/amigo/term/GO:0043025	394	47	8.07126213592233	5.82312892438713	0	0	116;322;347;547;773;774;1261;1363;1392;1393;2823;2899;2901;3375;3745;3746;3747;3767;3798;3800;4131;4133;4137;4885;5126;5274;5798;6285;6456;6543;6547;6750;6860;6861;7345;9066;9312;9378;9498;10814;22866;23542;57626;57731;124925;140767;146760	GRIK3;NRXN1;CNGA3;KIF5C;MAP2;PTPRN;KIF1A;SERPINI1;SST;APOD;UCHL1;CPE;GPM6A;MAP1B;CRHBP;CPLX2;NRSN1;NPTX2;CRH;KCNB2;SH3GL2;CACNA1B;APBB1;KCNJ11;KCNC1;SYT7;IAPP;SLC4A8;KIF5A;KCNC2;KLHL1;SLC8A3;RTN4RL1;SEZ6;MAPT;ADCYAP1;SYT4;CACNA1A;SPTBN4;GRIK5;SLC8A2;SYT5;PCSK2;KCNB1;S100B;MAPK8IP2;CNKSR2	geneontology_Cellular_Component
GO:0097060	synaptic membrane	http://amigo.geneontology.org/amigo/term/GO:0097060	344	43	7.04699029126214	6.10189573459716	0	0	107;322;491;1008;1141;1363;1496;1740;2566;2572;2693;2823;2891;2892;2899;2901;2914;3745;3746;3747;3760;4355;4897;4985;6532;6547;6616;6855;9066;9378;9699;22866;23025;26052;27253;53826;53942;56899;57692;58512;64101;64506;93145	OPRD1;DLGAP3;GRIK3;CHRNB2;DNM3;NRXN1;CTNNA2;KCNJ3;ATP2B2;GHSR;GRIA2;CPE;GPM6A;CDH10;GABRG2;GRM4;ADCY1;NRCAM;LRRC4;RIMS2;GAD2;APBB1;KCNC1;SYT7;DLG2;CNTN5;FXYD6;KCNC2;ANKS1B;PCDH17;SLC8A3;CPEB1;SLC6A4;MPP2;OLFM2;UNC13A;GRIK5;SNAP25;KCNB1;CNKSR2;SYP;MAGEE1;GRIA3	geneontology_Cellular_Component
GO:0033267	axon part	http://amigo.geneontology.org/amigo/term/GO:0033267	315	40	6.45291262135922	6.1987512224479	0	0	116;322;547;1261;1392;1393;1740;1826;2823;2899;2901;3746;3747;3767;3785;3798;3800;4133;4137;4885;4897;4915;4985;5101;5798;5923;6616;6855;7345;8120;8941;9066;9479;10814;23025;23114;29993;57731;114131;140767	OPRD1;GRIK3;NFASC;CNGA3;KIF5C;MAP2;CDK5R2;PTPRN;KIF1A;UCHL1;GPM6A;CRHBP;CPLX2;NRSN1;PACSIN1;NPTX2;NRCAM;CRH;NTRK2;UCN3;APBB1;KCNJ11;KCNC1;MAPK8IP1;SYT7;DLG2;KIF5A;KCNC2;PCDH9;RASGRF1;AP3B2;MAPT;ADCYAP1;UNC13A;SPTBN4;GRIK5;SNAP25;KCNQ2;DSCAM;SYP	geneontology_Cellular_Component
GO:1902495	transmembrane transporter complex	http://amigo.geneontology.org/amigo/term/GO:1902495	230	31	4.71165048543689	6.57943540078302	0	0	482;486;773;774;1141;1261;1740;1804;2566;2891;2892;2899;2901;3741;3745;3746;3747;3760;3763;3767;3785;6328;6330;6616;6833;9312;10021;30820;55800;93145;170850	GRIK3;CHRNB2;KCNG3;CNGA3;KCNJ3;SCN3A;GRIA2;GABRG2;KCNIP1;DPP6;KCNB2;CACNA1B;KCNJ11;ABCC8;KCNC1;DLG2;FXYD2;SCN4B;SCN3B;KCNA5;KCNC2;HCN4;ATP1B2;OLFM2;CACNA1A;GRIK5;SNAP25;KCNB1;KCNQ2;KCNJ6;GRIA3	geneontology_Cellular_Component
GO:1990351	transporter complex	http://amigo.geneontology.org/amigo/term/GO:1990351	237	31	4.85504854368932	6.38510608514808	1.11022302462516e-16	8.72141864899984e-15	482;486;773;774;1141;1261;1740;1804;2566;2891;2892;2899;2901;3741;3745;3746;3747;3760;3763;3767;3785;6328;6330;6616;6833;9312;10021;30820;55800;93145;170850	GRIK3;CHRNB2;KCNG3;CNGA3;KCNJ3;SCN3A;GRIA2;GABRG2;KCNIP1;DPP6;KCNB2;CACNA1B;KCNJ11;ABCC8;KCNC1;DLG2;FXYD2;SCN4B;SCN3B;KCNA5;KCNC2;HCN4;ATP1B2;OLFM2;CACNA1A;GRIK5;SNAP25;KCNB1;KCNQ2;KCNJ6;GRIA3	geneontology_Cellular_Component
GO:0034703	cation channel complex	http://amigo.geneontology.org/amigo/term/GO:0034703	159	26	3.25718446601942	7.98235416852961	1.11022302462516e-16	8.72141864899984e-15	773;774;1740;1804;2891;2892;2899;2901;3741;3745;3746;3747;3760;3763;3767;3785;6328;6330;6616;6833;9312;10021;30820;55800;93145;170850	GRIK3;KCNG3;KCNJ3;SCN3A;GRIA2;KCNIP1;DPP6;KCNB2;CACNA1B;KCNJ11;ABCC8;KCNC1;DLG2;SCN4B;SCN3B;KCNA5;KCNC2;HCN4;OLFM2;CACNA1A;GRIK5;SNAP25;KCNB1;KCNQ2;KCNJ6;GRIA3	geneontology_Cellular_Component
GO:0098797	plasma membrane protein complex	http://amigo.geneontology.org/amigo/term/GO:0098797	468	41	9.58718446601942	4.27654230971766	1.22124532708767e-15	8.63420446250984e-14	482;486;730;773;774;1008;1010;1016;1141;1740;1804;2775;2781;2786;2788;2891;2892;2899;2901;3645;3741;3745;3746;3747;3760;3763;3767;3785;6328;6330;6616;6833;9312;10021;30820;54212;54221;54331;55800;93145;170850	GRIK3;CHRNB2;INSRR;GNG4;SNTG2;KCNG3;KCNJ3;SCN3A;GRIA2;CDH18;CDH12;CDH10;C7;KCNIP1;DPP6;SNTG1;KCNB2;CACNA1B;KCNJ11;ABCC8;KCNC1;DLG2;FXYD2;SCN4B;SCN3B;KCNA5;KCNC2;GNG2;HCN4;GNAO1;ATP1B2;GNG7;OLFM2;CACNA1A;GRIK5;SNAP25;KCNB1;KCNQ2;KCNJ6;GNAZ;GRIA3	geneontology_Cellular_Component
GO:0034702	ion channel complex	http://amigo.geneontology.org/amigo/term/GO:0034702	211	28	4.32242718446602	6.47784191729745	1.99840144432528e-15	1.28442711012543e-13	773;774;1141;1740;1804;2566;2891;2892;2899;2901;3741;3745;3746;3747;3760;3763;3767;3785;6328;6330;6616;6833;9312;10021;30820;55800;93145;170850	GRIK3;CHRNB2;KCNG3;KCNJ3;SCN3A;GRIA2;GABRG2;KCNIP1;DPP6;KCNB2;CACNA1B;KCNJ11;ABCC8;KCNC1;DLG2;SCN4B;SCN3B;KCNA5;KCNC2;HCN4;OLFM2;CACNA1A;GRIK5;SNAP25;KCNB1;KCNQ2;KCNJ6;GRIA3	geneontology_Cellular_Component
GO:0042734	presynaptic membrane	http://amigo.geneontology.org/amigo/term/GO:0042734	139	23	2.84747572815534	8.0773296055099	5.99520433297585e-15	3.53217455284494e-13	322;1008;1141;1496;2572;2823;2899;2901;2914;3746;3747;3760;4985;6532;6616;6855;9066;9378;9699;23025;27253;53826;53942	OPRD1;GRIK3;CHRNB2;NRXN1;CTNNA2;KCNJ3;GPM6A;CDH10;GRM4;RIMS2;GAD2;APBB1;KCNC1;SYT7;CNTN5;FXYD6;KCNC2;PCDH17;SLC6A4;UNC13A;GRIK5;SNAP25;SYP	geneontology_Cellular_Component
GO:0034705	potassium channel complex	http://amigo.geneontology.org/amigo/term/GO:0034705	75	18	1.53640776699029	11.7156398104265	6.66133814775094e-15	3.62274313112301e-13	1740;1804;2899;2901;3741;3745;3746;3747;3760;3763;3767;3785;6616;6833;9312;10021;30820;170850	GRIK3;KCNG3;KCNJ3;KCNIP1;DPP6;KCNB2;KCNJ11;ABCC8;KCNC1;DLG2;KCNA5;KCNC2;HCN4;GRIK5;SNAP25;KCNB1;KCNQ2;KCNJ6	geneontology_Cellular_Component
GO:0150034	distal axon	http://amigo.geneontology.org/amigo/term/GO:0150034	234	28	4.79359223300971	5.84113095961437	3.03090885722668e-14	1.53060897289947e-12	116;322;1393;1826;2823;2899;2901;3746;3747;3800;4133;4137;4885;4915;4985;5101;5798;5923;6616;6855;8941;9066;9479;10814;23025;29993;114131;140767	OPRD1;GRIK3;KIF5C;MAP2;CDK5R2;PTPRN;GPM6A;CRHBP;CPLX2;NRSN1;PACSIN1;NPTX2;NTRK2;UCN3;APBB1;KCNC1;MAPK8IP1;SYT7;KCNC2;PCDH9;RASGRF1;MAPT;ADCYAP1;UNC13A;GRIK5;SNAP25;DSCAM;SYP	geneontology_Cellular_Component
GO:0045211	postsynaptic membrane	http://amigo.geneontology.org/amigo/term/GO:0045211	248	28	5.08038834951456	5.51138969576517	1.33004718350094e-13	6.26895572490109e-12	107;322;491;1008;1141;1496;1740;2566;2891;2892;2899;2901;3745;3746;3747;4897;4985;6532;6547;22866;26052;27253;53826;56899;57692;58512;64101;64506	OPRD1;DLGAP3;GRIK3;CHRNB2;DNM3;CTNNA2;ATP2B2;GRIA2;CDH10;GABRG2;ADCY1;NRCAM;LRRC4;APBB1;KCNC1;DLG2;FXYD6;KCNC2;ANKS1B;PCDH17;SLC8A3;CPEB1;SLC6A4;GRIK5;KCNB1;CNKSR2;MAGEE1;GRIA3	geneontology_Cellular_Component
GO:0098978	glutamatergic synapse	http://amigo.geneontology.org/amigo/term/GO:0098978	300	30	6.14563106796117	4.88151658767772	4.18998169493534e-13	1.85144816144955e-11	107;491;1008;1740;2693;2823;2899;2901;4885;4897;5063;6456;6616;6860;7143;8536;8927;9066;9378;10814;22866;23025;26052;27253;50632;53826;58512;64101;83992;93145	DLGAP3;GRIK3;DNM3;TNR;NRXN1;CAMK1;ATP2B2;BSN;GHSR;GPM6A;CDH10;CPLX2;ADCY1;NPTX2;NRCAM;CTTNBP2;LRRC4;SH3GL2;CALY;SYT7;DLG2;FXYD6;PCDH17;SYT4;OLFM2;UNC13A;GRIK5;SNAP25;CNKSR2;PAK3	geneontology_Cellular_Component
GO:0044304	main axon	http://amigo.geneontology.org/amigo/term/GO:0044304	62	15	1.27009708737864	11.8101207766397	1.13620224340139e-12	4.72526462402811e-11	322;1261;1392;1393;1740;3746;3747;3767;3785;4133;4137;4897;23114;57731;114131	NFASC;CNGA3;MAP2;CRHBP;NRCAM;CRH;UCN3;APBB1;KCNJ11;KCNC1;DLG2;KCNC2;MAPT;SPTBN4;KCNQ2	geneontology_Cellular_Component
GO:0030133	transport vesicle	http://amigo.geneontology.org/amigo/term/GO:0030133	302	29	6.18660194174757	4.68754904114748	2.98183699953825e-12	1.17119931037419e-10	273;547;1113;1363;2572;3630;4135;4985;5122;5126;5798;6456;6616;6833;6855;6860;6861;8927;9066;9899;10590;22895;23025;29106;83992;114088;115827;140767;192683	OPRD1;PTPRN;KIF1A;BSN;CPE;RAB3C;PCSK1;NRSN1;SCGN;AMPH;CTTNBP2;SH3GL2;GAD2;INS;ABCC8;SYT7;MAP6;RPH3A;TRIM9;CHGA;SCG3;SCAMP5;SV2B;SYT4;UNC13A;SYT5;SNAP25;PCSK2;SYP	geneontology_Cellular_Component
GO:0030658	transport vesicle membrane	http://amigo.geneontology.org/amigo/term/GO:0030658	159	21	3.25718446601942	6.44728605919699	8.96349661161366e-12	3.3353642654794e-10	273;1113;1363;2572;4135;4985;5798;6456;6833;6855;6860;6861;8927;9066;9899;10590;22895;23025;29106;115827;192683	OPRD1;PTPRN;BSN;CPE;RAB3C;SCGN;AMPH;SH3GL2;GAD2;ABCC8;SYT7;MAP6;RPH3A;CHGA;SCG3;SCAMP5;SV2B;SYT4;UNC13A;SYT5;SYP	geneontology_Cellular_Component
GO:0008021	synaptic vesicle	http://amigo.geneontology.org/amigo/term/GO:0008021	147	20	3.01135922330097	6.64151916690847	1.65090163761761e-11	5.83593728897824e-10	273;547;2572;4985;5798;6456;6616;6833;6855;6860;6861;8927;9066;9899;22895;23025;83992;114088;115827;192683	OPRD1;PTPRN;KIF1A;BSN;RAB3C;AMPH;CTTNBP2;SH3GL2;GAD2;ABCC8;SYT7;RPH3A;TRIM9;SCAMP5;SV2B;SYT4;UNC13A;SYT5;SNAP25;SYP	geneontology_Cellular_Component
GO:0044306	neuron projection terminus	http://amigo.geneontology.org/amigo/term/GO:0044306	117	18	2.39679611650485	7.51002551950419	2.17758033826954e-11	7.33118713884077e-10	116;1393;2899;2901;3746;3747;4915;4985;5798;6855;6860;7345;8927;9066;10814;23025;29993;114131	OPRD1;GRIK3;PTPRN;BSN;UCHL1;CRHBP;CPLX2;PACSIN1;NTRK2;UCN3;KCNC1;SYT7;KCNC2;ADCYAP1;SYT4;UNC13A;GRIK5;SYP	geneontology_Cellular_Component
GO:0030672	synaptic vesicle membrane	http://amigo.geneontology.org/amigo/term/GO:0030672	77	15	1.5773786407767	9.50944789807349	3.28641558411391e-11	1.0102155730298e-09	273;2572;4985;6456;6833;6855;6860;6861;8927;9066;9899;22895;23025;115827;192683	OPRD1;BSN;RAB3C;AMPH;SH3GL2;GAD2;ABCC8;SYT7;RPH3A;SCAMP5;SV2B;SYT4;UNC13A;SYT5;SYP	geneontology_Cellular_Component
GO:0099501	exocytic vesicle membrane	http://amigo.geneontology.org/amigo/term/GO:0099501	77	15	1.5773786407767	9.50944789807349	3.28641558411391e-11	1.0102155730298e-09	273;2572;4985;6456;6833;6855;6860;6861;8927;9066;9899;22895;23025;115827;192683	OPRD1;BSN;RAB3C;AMPH;SH3GL2;GAD2;ABCC8;SYT7;RPH3A;SCAMP5;SV2B;SYT4;UNC13A;SYT5;SYP	geneontology_Cellular_Component
GO:0008076	voltage-gated potassium channel complex	http://amigo.geneontology.org/amigo/term/GO:0008076	67	14	1.37252427184466	10.2001839145505	5.59778889908102e-11	1.64901531318762e-09	1740;1804;3741;3745;3746;3747;3760;3763;3785;6616;9312;10021;30820;170850	KCNG3;KCNJ3;KCNIP1;DPP6;KCNB2;KCNC1;DLG2;KCNA5;KCNC2;HCN4;SNAP25;KCNB1;KCNQ2;KCNJ6	geneontology_Cellular_Component
GO:0070382	exocytic vesicle	http://amigo.geneontology.org/amigo/term/GO:0070382	162	20	3.31864077669903	6.02656368849102	1.00335961761289e-10	2.83750099860924e-09	273;547;2572;4985;5798;6456;6616;6833;6855;6860;6861;8927;9066;9899;22895;23025;83992;114088;115827;192683	OPRD1;PTPRN;KIF1A;BSN;RAB3C;AMPH;CTTNBP2;SH3GL2;GAD2;ABCC8;SYT7;RPH3A;TRIM9;SCAMP5;SV2B;SYT4;UNC13A;SYT5;SNAP25;SYP	geneontology_Cellular_Component
GO:0099240	intrinsic component of synaptic membrane	http://amigo.geneontology.org/amigo/term/GO:0099240	129	18	2.6426213592233	6.81141849443403	1.16367582236876e-10	3.16430310159505e-09	107;1008;1141;2693;2823;2901;3746;3760;4897;4985;6532;6547;9066;9378;27253;53826;53942;64101	OPRD1;CHRNB2;NRXN1;KCNJ3;GHSR;GPM6A;CDH10;ADCY1;NRCAM;LRRC4;KCNC1;SYT7;CNTN5;FXYD6;PCDH17;SLC8A3;SLC6A4;GRIK5	geneontology_Cellular_Component
GO:0099699	integral component of synaptic membrane	http://amigo.geneontology.org/amigo/term/GO:0099699	121	17	2.47873786407767	6.85832909012573	3.49721140935344e-10	9.15751283856623e-09	107;1008;1141;2693;2823;2901;3746;3760;4897;4985;6532;6547;9066;9378;27253;53826;64101	OPRD1;CHRNB2;NRXN1;KCNJ3;GHSR;GPM6A;CDH10;ADCY1;NRCAM;LRRC4;KCNC1;SYT7;FXYD6;PCDH17;SLC8A3;SLC6A4;GRIK5	geneontology_Cellular_Component
GO:0043204	perikaryon	http://amigo.geneontology.org/amigo/term/GO:0043204	97	15	1.98708737864078	7.54873699125421	1.00478803055637e-09	2.53708977715483e-08	116;1261;1392;1393;2899;2901;3745;3747;5126;5274;5798;6543;6547;9312;146760	GRIK3;CNGA3;PTPRN;SERPINI1;CRHBP;CRH;KCNB2;KCNC2;SLC8A3;RTN4RL1;ADCYAP1;GRIK5;SLC8A2;PCSK2;KCNB1	geneontology_Cellular_Component
GO:0043679	axon terminus	http://amigo.geneontology.org/amigo/term/GO:0043679	103	15	2.11	7.10900473933649	2.37897945787324e-09	5.76224042925233e-08	116;1393;2899;2901;3746;3747;4915;4985;5798;6855;9066;10814;23025;29993;114131	OPRD1;GRIK3;PTPRN;CRHBP;CPLX2;PACSIN1;NTRK2;UCN3;KCNC1;SYT7;KCNC2;ADCYAP1;UNC13A;GRIK5;SYP	geneontology_Cellular_Component
GO:0099572	postsynaptic specialization	http://amigo.geneontology.org/amigo/term/GO:0099572	279	24	5.71543689320388	4.19915405391632	2.44508080449179e-09	5.76224042925233e-08	107;491;1008;1141;1496;1740;2901;4131;4133;4355;4744;4897;4915;4985;5063;8536;8927;22866;23542;26052;56899;58512;64101;64506	OPRD1;DLGAP3;CHRNB2;DNM3;CTNNA2;MAP2;CAMK1;ATP2B2;BSN;CDH10;MAP1B;ADCY1;NRCAM;LRRC4;NTRK2;DLG2;ANKS1B;CPEB1;MPP2;GRIK5;NEFH;MAPK8IP2;CNKSR2;PAK3	geneontology_Cellular_Component
GO:0098889	intrinsic component of presynaptic membrane	http://amigo.geneontology.org/amigo/term/GO:0098889	75	13	1.53640776699029	8.46129541864139	3.20046711355104e-09	7.29912983638899e-08	1008;1141;2823;2901;3746;3760;4985;6532;9066;9378;27253;53826;53942	OPRD1;CHRNB2;NRXN1;KCNJ3;GPM6A;CDH10;KCNC1;SYT7;CNTN5;FXYD6;PCDH17;SLC6A4;GRIK5	geneontology_Cellular_Component
GO:0098984	neuron to neuron synapse	http://amigo.geneontology.org/amigo/term/GO:0098984	285	24	5.83834951456311	4.11075081067598	3.7412586362251e-09	8.26584329940983e-08	107;491;1496;1740;2901;4131;4133;4355;4744;4897;4915;4985;5063;6456;8536;8927;9066;22866;23542;26052;56899;58512;64101;64506	OPRD1;DLGAP3;DNM3;CTNNA2;MAP2;CAMK1;ATP2B2;BSN;MAP1B;ADCY1;NRCAM;LRRC4;SH3GL2;NTRK2;SYT7;DLG2;ANKS1B;CPEB1;MPP2;GRIK5;NEFH;MAPK8IP2;CNKSR2;PAK3	geneontology_Cellular_Component
GO:0099056	integral component of presynaptic membrane	http://amigo.geneontology.org/amigo/term/GO:0099056	68	12	1.39300970873786	8.61444103707834	1.06197308724632e-08	2.27519688691862e-07	1008;1141;2823;2901;3746;3760;4985;6532;9066;9378;27253;53826	OPRD1;CHRNB2;NRXN1;KCNJ3;GPM6A;CDH10;KCNC1;SYT7;FXYD6;PCDH17;SLC6A4;GRIK5	geneontology_Cellular_Component
GO:0014069	postsynaptic density	http://amigo.geneontology.org/amigo/term/GO:0014069	261	22	5.34669902912621	4.11468831145249	1.71762712941614e-08	3.57165406028592e-07	107;491;1496;1740;2901;4131;4133;4355;4744;4897;4915;4985;5063;8536;8927;22866;23542;26052;56899;58512;64101;64506	OPRD1;DLGAP3;DNM3;CTNNA2;MAP2;CAMK1;ATP2B2;BSN;MAP1B;ADCY1;NRCAM;LRRC4;NTRK2;DLG2;ANKS1B;CPEB1;MPP2;GRIK5;NEFH;MAPK8IP2;CNKSR2;PAK3	geneontology_Cellular_Component
GO:0032279	asymmetric synapse	http://amigo.geneontology.org/amigo/term/GO:0032279	265	22	5.42864077669903	4.05257980863811	2.26552625548493e-08	4.57636303607956e-07	107;491;1496;1740;2901;4131;4133;4355;4744;4897;4915;4985;5063;8536;8927;22866;23542;26052;56899;58512;64101;64506	OPRD1;DLGAP3;DNM3;CTNNA2;MAP2;CAMK1;ATP2B2;BSN;MAP1B;ADCY1;NRCAM;LRRC4;NTRK2;DLG2;ANKS1B;CPEB1;MPP2;GRIK5;NEFH;MAPK8IP2;CNKSR2;PAK3	geneontology_Cellular_Component
GO:0099055	integral component of postsynaptic membrane	http://amigo.geneontology.org/amigo/term/GO:0099055	85	12	1.74126213592233	6.89155282966267	1.41328784342143e-07	2.77554029249708e-06	107;1008;1141;2901;3746;4897;4985;6532;6547;27253;53826;64101	OPRD1;CHRNB2;CDH10;ADCY1;NRCAM;LRRC4;KCNC1;FXYD6;PCDH17;SLC8A3;SLC6A4;GRIK5	geneontology_Cellular_Component
GO:0098936	intrinsic component of postsynaptic membrane	http://amigo.geneontology.org/amigo/term/GO:0098936	87	12	1.78223300970874	6.73312632783134	1.83797780994865e-07	3.51202786928027e-06	107;1008;1141;2901;3746;4897;4985;6532;6547;27253;53826;64101	OPRD1;CHRNB2;CDH10;ADCY1;NRCAM;LRRC4;KCNC1;FXYD6;PCDH17;SLC8A3;SLC6A4;GRIK5	geneontology_Cellular_Component
GO:0043197	dendritic spine	http://amigo.geneontology.org/amigo/term/GO:0043197	143	15	2.92941747572816	5.12047194511649	2.16368597039107e-07	4.02559468701707e-06	322;2823;2891;4131;4137;4355;4915;4985;6543;6547;26052;56899;64101;83992;124925	OPRD1;DNM3;GRIA2;GPM6A;MAP1B;CTTNBP2;LRRC4;NTRK2;APBB1;ANKS1B;SLC8A3;SEZ6;MPP2;MAPT;SLC8A2	geneontology_Cellular_Component
GO:0044309	neuron spine	http://amigo.geneontology.org/amigo/term/GO:0044309	145	15	2.97038834951456	5.04984474587351	2.59845693184602e-07	4.71053602773111e-06	322;2823;2891;4131;4137;4355;4915;4985;6543;6547;26052;56899;64101;83992;124925	OPRD1;DNM3;GRIA2;GPM6A;MAP1B;CTTNBP2;LRRC4;NTRK2;APBB1;ANKS1B;SLC8A3;SEZ6;MPP2;MAPT;SLC8A2	geneontology_Cellular_Component
GO:0031045	dense core granule	http://amigo.geneontology.org/amigo/term/GO:0031045	17	6	0.348252427184466	17.2288820741567	7.05676320933435e-07	1.24728289724985e-05	1393;4985;6860;6861;7857;9066	OPRD1;SCG2;CRHBP;SYT7;SYT4;SYT5	geneontology_Cellular_Component
GO:0043194	axon initial segment	http://amigo.geneontology.org/amigo/term/GO:0043194	18	6	0.36873786407767	16.2717219589257	1.04050245652854e-06	1.79423228479433e-05	1261;3785;4133;4897;23114;57731	NFASC;CNGA3;MAP2;NRCAM;SPTBN4;KCNQ2	geneontology_Cellular_Component
GO:0032838	plasma membrane bounded cell projection cytoplasm	http://amigo.geneontology.org/amigo/term/GO:0032838	125	13	2.56067961165049	5.07677725118483	1.57279634638297e-06	2.64754051641132e-05	547;1641;1740;1770;2899;3798;3800;4133;4137;7345;8120;9576;27019	GRIK3;KIF5C;MAP2;KIF1A;UCHL1;DNAI1;SPAG6;DLG2;KIF5A;AP3B2;DNAH9;MAPT;DCX	geneontology_Cellular_Component
GO:0099634	postsynaptic specialization membrane	http://amigo.geneontology.org/amigo/term/GO:0099634	72	10	1.47495145631068	6.7798841495524	1.86315520256386e-06	3.06337378654104e-05	107;491;1008;1141;1740;2901;4897;4985;22866;64101	OPRD1;CHRNB2;ATP2B2;CDH10;ADCY1;NRCAM;LRRC4;DLG2;GRIK5;CNKSR2	geneontology_Cellular_Component
GO:0043195	terminal bouton	http://amigo.geneontology.org/amigo/term/GO:0043195	43	8	0.880873786407767	9.08189132591205	2.12623076323304e-06	3.416466249104e-05	116;2899;2901;3747;4915;6855;10814;23025	GRIK3;CPLX2;NTRK2;KCNC2;ADCYAP1;UNC13A;GRIK5;SYP	geneontology_Cellular_Component
GO:0032589	neuron projection membrane	http://amigo.geneontology.org/amigo/term/GO:0032589	44	8	0.901359223300971	8.87548470486859	2.55340131116721e-06	4.01167717110049e-05	2566;3745;3746;3747;3767;4137;4355;4985	OPRD1;GABRG2;KCNJ11;KCNC1;KCNC2;MPP2;MAPT;KCNB1	geneontology_Cellular_Component
GO:0098685	Schaffer collateral - CA1 synapse	http://amigo.geneontology.org/amigo/term/GO:0098685	75	10	1.53640776699029	6.5086887835703	2.73023446073495e-06	4.1962516603035e-05	107;2693;4744;6456;6855;7143;8927;9118;9378;64101	TNR;NRXN1;BSN;GHSR;ADCY1;LRRC4;SH3GL2;INA;NEFH;SYP	geneontology_Cellular_Component
GO:0030426	growth cone	http://amigo.geneontology.org/amigo/term/GO:0030426	135	13	2.76553398058252	4.70071967702299	3.75391708806738e-06	5.64684974736944e-05	322;1826;2823;3800;4133;4137;4885;5101;5923;6616;8941;9479;140767	KIF5C;MAP2;CDK5R2;GPM6A;NRSN1;NPTX2;APBB1;MAPK8IP1;PCDH9;RASGRF1;MAPT;SNAP25;DSCAM	geneontology_Cellular_Component
GO:0030427	site of polarized growth	http://amigo.geneontology.org/amigo/term/GO:0030427	136	13	2.78601941747573	4.66615556175077	4.07665531487744e-06	6.00457355753823e-05	322;1826;2823;3800;4133;4137;4885;5101;5923;6616;8941;9479;140767	KIF5C;MAP2;CDK5R2;GPM6A;NRSN1;NPTX2;APBB1;MAPK8IP1;PCDH9;RASGRF1;MAPT;SNAP25;DSCAM	geneontology_Cellular_Component
GO:0099568	cytoplasmic region	http://amigo.geneontology.org/amigo/term/GO:0099568	361	22	7.3952427184466	2.97488545509446	4.61215081104527e-06	6.65467474165103e-05	547;1496;1641;1740;1770;2899;3798;3800;4133;4137;6710;7111;7345;8120;8927;9576;9699;23025;27019;57595;57731;83992	GRIK3;CTNNA2;KIF5C;MAP2;KIF1A;BSN;UCHL1;CTTNBP2;RIMS2;DNAI1;TMOD1;SPAG6;DLG2;KIF5A;SPTB;AP3B2;DNAH9;MAPT;UNC13A;SPTBN4;DCX;PDZD4	geneontology_Cellular_Component
GO:0019897	extrinsic component of plasma membrane	http://amigo.geneontology.org/amigo/term/GO:0019897	138	13	2.82699029126214	4.59853011882684	4.79671438080587e-06	6.7825541344595e-05	1008;1010;1016;1496;2775;2781;2786;2788;6616;22866;30820;54331;93145	GNG4;CTNNA2;CDH18;CDH12;CDH10;KCNIP1;GNG2;GNAO1;GNG7;OLFM2;SNAP25;GNAZ;CNKSR2	geneontology_Cellular_Component
GO:0060076	excitatory synapse	http://amigo.geneontology.org/amigo/term/GO:0060076	37	7	0.757961165048544	9.23530165236326	8.36998864539584e-06	0.000116031019064605	1496;2891;2892;3760;6855;8927;64101	CTNNA2;KCNJ3;BSN;GRIA2;LRRC4;SYP;GRIA3	geneontology_Cellular_Component
GO:0098839	postsynaptic density membrane	http://amigo.geneontology.org/amigo/term/GO:0098839	52	8	1.0652427184466	7.51002551950419	9.41928399778025e-06	0.000128066034354435	107;491;1740;2901;4897;4985;22866;64101	OPRD1;ATP2B2;ADCY1;NRCAM;LRRC4;DLG2;GRIK5;CNKSR2	geneontology_Cellular_Component
GO:0120111	neuron projection cytoplasm	http://amigo.geneontology.org/amigo/term/GO:0120111	70	9	1.43398058252427	6.2762356127285	1.17994631594343e-05	0.000157400385919246	547;1740;2899;3798;3800;4133;4137;7345;8120	GRIK3;KIF5C;MAP2;KIF1A;UCHL1;DLG2;KIF5A;AP3B2;MAPT	geneontology_Cellular_Component
GO:0098982	GABA-ergic synapse	http://amigo.geneontology.org/amigo/term/GO:0098982	56	8	1.14718446601942	6.97359512525389	1.65736084529744e-05	0.000216991503263943	491;1008;2566;8927;9066;9378;27253;53942	NRXN1;ATP2B2;BSN;CDH10;GABRG2;SYT7;CNTN5;PCDH17	geneontology_Cellular_Component
GO:0032590	dendrite membrane	http://amigo.geneontology.org/amigo/term/GO:0032590	28	6	0.573592233009709	10.4603926878808	1.77909458575209e-05	0.00022869452220486	2566;3745;3746;3747;4355;4985	OPRD1;GABRG2;KCNC1;KCNC2;MPP2;KCNB1	geneontology_Cellular_Component
GO:0048786	presynaptic active zone	http://amigo.geneontology.org/amigo/term/GO:0048786	59	8	1.20864077669903	6.61900554261386	2.4545162834233e-05	0.000309882680782192	1008;1496;2823;6855;8927;9378;9699;23025	NRXN1;CTNNA2;BSN;GPM6A;CDH10;RIMS2;UNC13A;SYP	geneontology_Cellular_Component
GO:0005874	microtubule	http://amigo.geneontology.org/amigo/term/GO:0005874	288	18	5.89980582524272	3.05094786729858	2.52684424226768e-05	0.000313417347242675	547;1393;1641;1770;1780;3798;3800;4131;4133;4135;4137;6547;9576;23281;26052;27019;152789;221458	DNM3;KIF5C;MAP2;KIF1A;JAKMIP1;MAP1B;CRHBP;KIF6;DYNC1I1;DNAI1;SPAG6;MAP6;KIF5A;MTUS2;SLC8A3;DNAH9;MAPT;DCX	geneontology_Cellular_Component
GO:0032809	neuronal cell body membrane	http://amigo.geneontology.org/amigo/term/GO:0032809	19	5	0.389223300970874	12.8460962833624	3.16560680724276e-05	0.000373014002120105	3745;3746;3747;9312;9498	KCNB2;KCNC1;SLC4A8;KCNC2;KCNB1	geneontology_Cellular_Component
GO:0044298	cell body membrane	http://amigo.geneontology.org/amigo/term/GO:0044298	19	5	0.389223300970874	12.8460962833624	3.16560680724276e-05	0.000373014002120105	3745;3746;3747;9312;9498	KCNB2;KCNC1;SLC4A8;KCNC2;KCNB1	geneontology_Cellular_Component
GO:0034706	sodium channel complex	http://amigo.geneontology.org/amigo/term/GO:0034706	19	5	0.389223300970874	12.8460962833624	3.16560680724276e-05	0.000373014002120105	2899;2901;6328;6330;55800	GRIK3;SCN3A;SCN4B;SCN3B;GRIK5	geneontology_Cellular_Component
GO:1904115	axon cytoplasm	http://amigo.geneontology.org/amigo/term/GO:1904115	46	7	0.942330097087379	7.42839480733567	3.7217614160534e-05	0.000431358249368813	547;1740;3798;3800;4137;7345;8120	KIF5C;KIF1A;UCHL1;DLG2;KIF5A;AP3B2;MAPT	geneontology_Cellular_Component
GO:0098948	intrinsic component of postsynaptic specialization membrane	http://amigo.geneontology.org/amigo/term/GO:0098948	48	7	0.983300970873787	7.11887835703001	4.94513142399455e-05	0.000554953637581611	107;1008;1141;2901;4897;4985;64101	OPRD1;CHRNB2;CDH10;ADCY1;NRCAM;LRRC4;GRIK5	geneontology_Cellular_Component
GO:0099060	integral component of postsynaptic specialization membrane	http://amigo.geneontology.org/amigo/term/GO:0099060	48	7	0.983300970873787	7.11887835703001	4.94513142399455e-05	0.000554953637581611	107;1008;1141;2901;4897;4985;64101	OPRD1;CHRNB2;CDH10;ADCY1;NRCAM;LRRC4;GRIK5	geneontology_Cellular_Component
GO:0097440	apical dendrite	http://amigo.geneontology.org/amigo/term/GO:0097440	11	4	0.225339805825243	17.7509694097372	5.04575351039094e-05	0.000557398083100999	1191;4131;4133;124925	MAP2;MAP1B;CLU;SEZ6	geneontology_Cellular_Component
GO:0005875	microtubule associated complex	http://amigo.geneontology.org/amigo/term/GO:0005875	104	10	2.1304854368932	4.69376594969012	5.13011842528943e-05	0.000557999034873789	547;1641;1770;1780;3798;3800;4131;4133;27019;221458	KIF5C;MAP2;KIF1A;MAP1B;KIF6;DYNC1I1;DNAI1;KIF5A;DNAH9;DCX	geneontology_Cellular_Component
GO:0099513	polymeric cytoskeletal fiber	http://amigo.geneontology.org/amigo/term/GO:0099513	455	23	9.32087378640777	2.46757981355138	5.65529225786676e-05	0.000605801761562394	547;1393;1641;1770;1780;3798;3800;4131;4133;4135;4137;4741;4744;5630;6547;7111;9118;9576;23281;26052;27019;152789;221458	DNM3;KIF5C;MAP2;KIF1A;JAKMIP1;MAP1B;CRHBP;KIF6;DYNC1I1;NEFM;DNAI1;TMOD1;SPAG6;INA;MAP6;PRPH;KIF5A;MTUS2;SLC8A3;DNAH9;MAPT;NEFH;DCX	geneontology_Cellular_Component
GO:0019898	extrinsic component of membrane	http://amigo.geneontology.org/amigo/term/GO:0019898	226	15	4.62970873786408	3.2399446378392	6.17341837083618e-05	0.000651433848982266	1008;1010;1016;1496;2775;2781;2786;2788;6616;22866;22895;30820;54331;93145;152789	GNG4;CTNNA2;JAKMIP1;CDH18;CDH12;CDH10;KCNIP1;RPH3A;GNG2;GNAO1;GNG7;OLFM2;SNAP25;GNAZ;CNKSR2	geneontology_Cellular_Component
GO:0098831	presynaptic active zone cytoplasmic component	http://amigo.geneontology.org/amigo/term/GO:0098831	13	4	0.266310679611651	15.0200510390084	0.00010585201314306	0.0011005496072374	1496;8927;9699;23025	CTNNA2;BSN;RIMS2;UNC13A	geneontology_Cellular_Component
GO:0031256	leading edge membrane	http://amigo.geneontology.org/amigo/term/GO:0031256	138	11	2.82699029126214	3.89106394669964	0.000121526436895891	0.00124520566500573	273;2566;3745;3746;3747;3767;4137;4355;4985;29993;54212	OPRD1;GABRG2;PACSIN1;AMPH;SNTG1;KCNJ11;KCNC1;KCNC2;MPP2;MAPT;KCNB1	geneontology_Cellular_Component
GO:0008328	ionotropic glutamate receptor complex	http://amigo.geneontology.org/amigo/term/GO:0008328	39	6	0.798932038834952	7.51002551950419	0.000127683589236094	0.00128960425128455	1740;2891;2892;2899;2901;93145	GRIK3;GRIA2;DLG2;OLFM2;GRIK5;GRIA3	geneontology_Cellular_Component
GO:0098878	neurotransmitter receptor complex	http://amigo.geneontology.org/amigo/term/GO:0098878	40	6	0.819417475728155	7.32227488151659	0.000147677143228164	0.00147053155299031	1740;2891;2892;2899;2901;93145	GRIK3;GRIA2;DLG2;OLFM2;GRIK5;GRIA3	geneontology_Cellular_Component
GO:0030673	axolemma	http://amigo.geneontology.org/amigo/term/GO:0030673	15	4	0.307281553398058	13.0173775671406	0.000195670059851105	0.00192137128214905	3746;3747;3767;4137	KCNJ11;KCNC1;KCNC2;MAPT	geneontology_Cellular_Component
GO:0098686	hippocampal mossy fiber to CA3 synapse	http://amigo.geneontology.org/amigo/term/GO:0098686	28	5	0.573592233009709	8.71699390656737	0.00023024495978774	0.00222990666534154	107;1496;2901;6456;9066	CTNNA2;ADCY1;SH3GL2;SYT7;GRIK5	geneontology_Cellular_Component
GO:0005834	heterotrimeric G-protein complex	http://amigo.geneontology.org/amigo/term/GO:0005834	29	5	0.594077669902913	8.41640790978918	0.000273618574635148	0.002579311096894	2775;2781;2786;2788;54331	GNG4;GNG2;GNAO1;GNG7;GNAZ	geneontology_Cellular_Component
GO:1905360	GTPase complex	http://amigo.geneontology.org/amigo/term/GO:1905360	29	5	0.594077669902913	8.41640790978918	0.000273618574635148	0.002579311096894	2775;2781;2786;2788;54331	GNG4;GNG2;GNAO1;GNG7;GNAZ	geneontology_Cellular_Component
GO:0097386	glial cell projection	http://amigo.geneontology.org/amigo/term/GO:0097386	17	4	0.348252427184466	11.4859213827711	0.000330358237039641	0.00307320096825034	1261;4137;6860;23114	NFASC;CNGA3;MAPT;SYT4	geneontology_Cellular_Component
GO:0099061	integral component of postsynaptic density membrane	http://amigo.geneontology.org/amigo/term/GO:0099061	32	5	0.655533980582524	7.62736966824644	0.000441394761288905	0.0040008473875802	107;2901;4897;4985;64101	OPRD1;ADCY1;NRCAM;LRRC4;GRIK5	geneontology_Cellular_Component
GO:0099146	intrinsic component of postsynaptic density membrane	http://amigo.geneontology.org/amigo/term/GO:0099146	32	5	0.655533980582524	7.62736966824644	0.000441394761288905	0.0040008473875802	107;2901;4897;4985;64101	OPRD1;ADCY1;NRCAM;LRRC4;GRIK5	geneontology_Cellular_Component
GO:0031234	extrinsic component of cytoplasmic side of plasma membrane	http://amigo.geneontology.org/amigo/term/GO:0031234	77	7	1.5773786407767	4.4377423524343	0.000978584342618771	0.00875771050925913	2775;2781;2786;2788;6616;30820;54331	GNG4;KCNIP1;GNG2;GNAO1;GNG7;SNAP25;GNAZ	geneontology_Cellular_Component
GO:0001518	voltage-gated sodium channel complex	http://amigo.geneontology.org/amigo/term/GO:0001518	11	3	0.225339805825243	13.3132270573029	0.00123847199128424	0.0109449962229745	6328;6330;55800	SCN3A;SCN4B;SCN3B	geneontology_Cellular_Component
GO:0099059	integral component of presynaptic active zone membrane	http://amigo.geneontology.org/amigo/term/GO:0099059	12	3	0.245825242718447	12.2037914691943	0.00162647126989102	0.0138588569227969	1008;2823;9378	NRXN1;GPM6A;CDH10	geneontology_Cellular_Component
GO:0099243	extrinsic component of synaptic membrane	http://amigo.geneontology.org/amigo/term/GO:0099243	12	3	0.245825242718447	12.2037914691943	0.00162647126989102	0.0138588569227969	1496;22866;93145	CTNNA2;OLFM2;CNKSR2	geneontology_Cellular_Component
GO:0009898	cytoplasmic side of plasma membrane	http://amigo.geneontology.org/amigo/term/GO:0009898	133	9	2.72456310679612	3.30328190143605	0.00162699451851789	0.0138588569227969	2775;2781;2786;2788;4885;6616;6710;30820;54331	GNG4;KCNIP1;NPTX2;GNG2;SPTB;GNAO1;GNG7;SNAP25;GNAZ	geneontology_Cellular_Component
GO:0098688	parallel fiber to Purkinje cell synapse	http://amigo.geneontology.org/amigo/term/GO:0098688	14	3	0.286796116504854	10.4603926878808	0.00261088467583948	0.0217164172449236	1496;2892;3760	CTNNA2;KCNJ3;GRIA3	geneontology_Cellular_Component
GO:0032281	AMPA glutamate receptor complex	http://amigo.geneontology.org/amigo/term/GO:0032281	14	3	0.286796116504854	10.4603926878808	0.00261088467583948	0.0217164172449236	2891;2892;93145	GRIA2;OLFM2;GRIA3	geneontology_Cellular_Component
GO:0032839	dendrite cytoplasm	http://amigo.geneontology.org/amigo/term/GO:0032839	30	4	0.614563106796117	6.5086887835703	0.00308879975939802	0.0251728608439147	2899;3798;3800;4133	GRIK3;KIF5C;MAP2;KIF5A	geneontology_Cellular_Component
GO:0098552	side of membrane	http://amigo.geneontology.org/amigo/term/GO:0098552	395	17	8.09174757281554	2.10090587317775	0.0030976504857434	0.0251728608439147	361;1141;2159;2775;2781;2786;2788;2891;3760;4684;4885;4897;6616;6710;30820;54331;146760	CHRNB2;GNG4;KCNJ3;GRIA2;KCNIP1;NPTX2;NRCAM;NCAM1;F10;GNG2;SPTB;GNAO1;RTN4RL1;AQP4;GNG7;SNAP25;GNAZ	geneontology_Cellular_Component
GO:0033268	node of Ranvier	http://amigo.geneontology.org/amigo/term/GO:0033268	15	3	0.307281553398058	9.76303317535545	0.00321468832983651	0.0255369061707238	3785;23114;57731	NFASC;SPTBN4;KCNQ2	geneontology_Cellular_Component
GO:0098945	intrinsic component of presynaptic active zone membrane	http://amigo.geneontology.org/amigo/term/GO:0098945	15	3	0.307281553398058	9.76303317535545	0.00321468832983651	0.0255369061707238	1008;2823;9378	NRXN1;GPM6A;CDH10	geneontology_Cellular_Component
GO:0098562	cytoplasmic side of membrane	http://amigo.geneontology.org/amigo/term/GO:0098562	149	9	3.05233009708738	2.94856706638252	0.0035231874525179	0.0276765947658906	2775;2781;2786;2788;4885;6616;6710;30820;54331	GNG4;KCNIP1;NPTX2;GNG2;SPTB;GNAO1;GNG7;SNAP25;GNAZ	geneontology_Cellular_Component
GO:0099738	cell cortex region	http://amigo.geneontology.org/amigo/term/GO:0099738	34	4	0.696504854368932	5.74296069138556	0.00490435985967086	0.0381031035251351	1496;8927;9699;23025	CTNNA2;BSN;RIMS2;UNC13A	geneontology_Cellular_Component
GO:0044305	calyx of Held	http://amigo.geneontology.org/amigo/term/GO:0044305	18	3	0.36873786407767	8.13586097946287	0.00551037259543108	0.0423460154888019	3746;10814;23025	CPLX2;KCNC1;UNC13A	geneontology_Cellular_Component
GO:0031253	cell projection membrane	http://amigo.geneontology.org/amigo/term/GO:0031253	255	12	5.22378640776699	2.29718427655422	0.00623793853011456	0.0474217477504408	2566;3745;3746;3747;3767;4137;4355;4985;5174;6753;29993;54212	OPRD1;PDZK1;GABRG2;PACSIN1;SNTG1;KCNJ11;KCNC1;KCNC2;MPP2;MAPT;KCNB1;SSTR3	geneontology_Cellular_Component
GO:0022890	inorganic cation transmembrane transporter activity	http://amigo.geneontology.org/amigo/term/GO:0022890	323	36	7.91123738610757	4.55048916408669	1.43218770176645e-14	8.01581023779363e-12	482;486;491;773;774;1141;1261;2823;2891;2892;2899;2901;3741;3745;3746;3747;3760;3763;3767;3777;3785;6328;6330;6532;6543;6547;6557;6616;6833;9312;9498;10021;30820;55800;90134;170850	GRIK3;CHRNB2;KCNK3;KCNG3;CNGA3;KCNJ3;KCNH7;SCN3A;ATP2B2;GRIA2;GPM6A;KCNIP1;KCNB2;CACNA1B;KCNJ11;ABCC8;KCNC1;FXYD2;SCN4B;SCN3B;KCNA5;SLC4A8;KCNC2;SLC8A3;SLC12A1;HCN4;ATP1B2;SLC6A4;CACNA1A;GRIK5;SLC8A2;SNAP25;KCNB1;KCNQ2;KCNJ6;GRIA3	geneontology_Molecular_Function
GO:0046873	metal ion transmembrane transporter activity	http://amigo.geneontology.org/amigo/term/GO:0046873	255	32	6.2457137258744	5.1235137254902	1.68753899743024e-14	8.01581023779363e-12	482;486;491;773;774;2823;2899;2901;3741;3745;3746;3747;3760;3763;3767;3777;3785;6328;6330;6532;6543;6547;6557;6616;6833;9312;9498;10021;30820;55800;90134;170850	GRIK3;KCNK3;KCNG3;KCNJ3;KCNH7;SCN3A;ATP2B2;GPM6A;KCNIP1;KCNB2;CACNA1B;KCNJ11;ABCC8;KCNC1;FXYD2;SCN4B;SCN3B;KCNA5;SLC4A8;KCNC2;SLC8A3;SLC12A1;HCN4;ATP1B2;SLC6A4;CACNA1A;GRIK5;SLC8A2;SNAP25;KCNB1;KCNQ2;KCNJ6	geneontology_Molecular_Function
GO:0015077	monovalent inorganic cation transmembrane transporter activity	http://amigo.geneontology.org/amigo/term/GO:0015077	200	28	4.8985990006858	5.71592	5.15143483426073e-14	1.27092780743965e-11	482;486;2899;2901;3741;3745;3746;3747;3760;3763;3767;3777;3785;6328;6330;6532;6543;6547;6557;6616;6833;9312;9498;10021;30820;55800;90134;170850	GRIK3;KCNK3;KCNG3;KCNJ3;KCNH7;SCN3A;KCNIP1;KCNB2;KCNJ11;ABCC8;KCNC1;FXYD2;SCN4B;SCN3B;KCNA5;SLC4A8;KCNC2;SLC8A3;SLC12A1;HCN4;ATP1B2;SLC6A4;GRIK5;SLC8A2;SNAP25;KCNB1;KCNQ2;KCNJ6	geneontology_Molecular_Function
GO:0015079	potassium ion transmembrane transporter activity	http://amigo.geneontology.org/amigo/term/GO:0015079	104	21	2.54727148035662	8.24411538461538	5.35127497869325e-14	1.27092780743965e-11	482;486;2899;2901;3741;3745;3746;3747;3760;3763;3767;3777;3785;6557;6616;6833;9312;10021;30820;90134;170850	GRIK3;KCNK3;KCNG3;KCNJ3;KCNH7;KCNIP1;KCNB2;KCNJ11;ABCC8;KCNC1;FXYD2;KCNA5;KCNC2;SLC12A1;HCN4;ATP1B2;GRIK5;SNAP25;KCNB1;KCNQ2;KCNJ6	geneontology_Molecular_Function
GO:0008324	cation transmembrane transporter activity	http://amigo.geneontology.org/amigo/term/GO:0008324	342	36	8.37660429117273	4.29768421052632	8.41549052665869e-14	1.53636362891045e-11	482;486;491;773;774;1141;1261;2823;2891;2892;2899;2901;3741;3745;3746;3747;3760;3763;3767;3777;3785;6328;6330;6532;6543;6547;6557;6616;6833;9312;9498;10021;30820;55800;90134;170850	GRIK3;CHRNB2;KCNK3;KCNG3;CNGA3;KCNJ3;KCNH7;SCN3A;ATP2B2;GRIA2;GPM6A;KCNIP1;KCNB2;CACNA1B;KCNJ11;ABCC8;KCNC1;FXYD2;SCN4B;SCN3B;KCNA5;SLC4A8;KCNC2;SLC8A3;SLC12A1;HCN4;ATP1B2;SLC6A4;CACNA1A;GRIK5;SLC8A2;SNAP25;KCNB1;KCNQ2;KCNJ6;GRIA3	geneontology_Molecular_Function
GO:0005261	cation channel activity	http://amigo.geneontology.org/amigo/term/GO:0005261	205	28	5.02106397570295	5.57650731707317	9.70334923522387e-14	1.53636362891045e-11	773;774;1141;1261;2823;2891;2892;2899;2901;3741;3745;3746;3747;3760;3763;3767;3777;3785;6328;6330;6616;6833;9312;10021;30820;55800;90134;170850	GRIK3;CHRNB2;KCNK3;KCNG3;CNGA3;KCNJ3;KCNH7;SCN3A;GRIA2;GPM6A;KCNIP1;KCNB2;CACNA1B;KCNJ11;ABCC8;KCNC1;SCN4B;SCN3B;KCNA5;KCNC2;HCN4;CACNA1A;GRIK5;SNAP25;KCNB1;KCNQ2;KCNJ6;GRIA3	geneontology_Molecular_Function
GO:0005267	potassium channel activity	http://amigo.geneontology.org/amigo/term/GO:0005267	80	18	1.95943960027432	9.1863	5.00932628710871e-13	5.48332983956672e-11	2899;2901;3741;3745;3746;3747;3760;3763;3767;3777;3785;6616;6833;9312;10021;30820;90134;170850	GRIK3;KCNK3;KCNG3;KCNJ3;KCNH7;KCNIP1;KCNB2;KCNJ11;ABCC8;KCNC1;KCNA5;KCNC2;HCN4;GRIK5;SNAP25;KCNB1;KCNQ2;KCNJ6	geneontology_Molecular_Function
GO:0022836	gated channel activity	http://amigo.geneontology.org/amigo/term/GO:0022836	219	28	5.36396590575096	5.22001826484018	5.19473353222111e-13	5.48332983956672e-11	773;774;1141;1261;2566;2891;2892;2899;2901;3741;3745;3746;3747;3760;3763;3767;3777;3785;6328;6330;6616;6833;9312;10021;30820;55800;90134;170850	GRIK3;CHRNB2;KCNK3;KCNG3;CNGA3;KCNJ3;KCNH7;SCN3A;GRIA2;GABRG2;KCNIP1;KCNB2;CACNA1B;KCNJ11;ABCC8;KCNC1;SCN4B;SCN3B;KCNA5;KCNC2;HCN4;CACNA1A;GRIK5;SNAP25;KCNB1;KCNQ2;KCNJ6;GRIA3	geneontology_Molecular_Function
GO:0022839	ion gated channel activity	http://amigo.geneontology.org/amigo/term/GO:0022839	219	28	5.36396590575096	5.22001826484018	5.19473353222111e-13	5.48332983956672e-11	773;774;1141;1261;2566;2891;2892;2899;2901;3741;3745;3746;3747;3760;3763;3767;3777;3785;6328;6330;6616;6833;9312;10021;30820;55800;90134;170850	GRIK3;CHRNB2;KCNK3;KCNG3;CNGA3;KCNJ3;KCNH7;SCN3A;GRIA2;GABRG2;KCNIP1;KCNB2;CACNA1B;KCNJ11;ABCC8;KCNC1;SCN4B;SCN3B;KCNA5;KCNC2;HCN4;CACNA1A;GRIK5;SNAP25;KCNB1;KCNQ2;KCNJ6;GRIA3	geneontology_Molecular_Function
GO:0015318	inorganic molecular entity transmembrane transporter activity	http://amigo.geneontology.org/amigo/term/GO:0015318	426	39	10.4340158714608	3.73777464788732	6.49813536313104e-13	6.17322859497449e-11	361;482;486;491;773;774;1141;1261;2566;2823;2891;2892;2899;2901;3741;3745;3746;3747;3760;3763;3767;3777;3785;6328;6330;6532;6543;6547;6557;6578;6616;6833;9312;9498;10021;30820;55800;90134;170850	GRIK3;CHRNB2;KCNK3;KCNG3;CNGA3;KCNJ3;KCNH7;SCN3A;ATP2B2;SLCO2A1;GRIA2;GPM6A;GABRG2;KCNIP1;KCNB2;CACNA1B;KCNJ11;ABCC8;KCNC1;FXYD2;SCN4B;SCN3B;KCNA5;SLC4A8;KCNC2;SLC8A3;SLC12A1;HCN4;ATP1B2;SLC6A4;AQP4;CACNA1A;GRIK5;SLC8A2;SNAP25;KCNB1;KCNQ2;KCNJ6;GRIA3	geneontology_Molecular_Function
GO:0022838	substrate-specific channel activity	http://amigo.geneontology.org/amigo/term/GO:0022838	262	30	6.4171646908984	4.67496183206107	1.35003119794419e-12	1.16593603458816e-10	361;773;774;1141;1261;2566;2823;2891;2892;2899;2901;3741;3745;3746;3747;3760;3763;3767;3777;3785;6328;6330;6616;6833;9312;10021;30820;55800;90134;170850	GRIK3;CHRNB2;KCNK3;KCNG3;CNGA3;KCNJ3;KCNH7;SCN3A;GRIA2;GPM6A;GABRG2;KCNIP1;KCNB2;CACNA1B;KCNJ11;ABCC8;KCNC1;SCN4B;SCN3B;KCNA5;KCNC2;HCN4;AQP4;CACNA1A;GRIK5;SNAP25;KCNB1;KCNQ2;KCNJ6;GRIA3	geneontology_Molecular_Function
GO:0005216	ion channel activity	http://amigo.geneontology.org/amigo/term/GO:0005216	255	29	6.2457137258744	4.64318431372549	3.90620868984115e-12	3.09241521279091e-10	773;774;1141;1261;2566;2823;2891;2892;2899;2901;3741;3745;3746;3747;3760;3763;3767;3777;3785;6328;6330;6616;6833;9312;10021;30820;55800;90134;170850	GRIK3;CHRNB2;KCNK3;KCNG3;CNGA3;KCNJ3;KCNH7;SCN3A;GRIA2;GPM6A;GABRG2;KCNIP1;KCNB2;CACNA1B;KCNJ11;ABCC8;KCNC1;SCN4B;SCN3B;KCNA5;KCNC2;HCN4;CACNA1A;GRIK5;SNAP25;KCNB1;KCNQ2;KCNJ6;GRIA3	geneontology_Molecular_Function
GO:0005244	voltage-gated ion channel activity	http://amigo.geneontology.org/amigo/term/GO:0005244	131	21	3.2085823454492	6.5449465648855	6.07291994469961e-12	4.12090996247473e-10	773;774;3741;3745;3746;3747;3760;3763;3767;3777;3785;6328;6330;6616;6833;9312;10021;30820;55800;90134;170850	KCNK3;KCNG3;KCNJ3;KCNH7;SCN3A;KCNIP1;KCNB2;CACNA1B;KCNJ11;ABCC8;KCNC1;SCN4B;SCN3B;KCNA5;KCNC2;HCN4;CACNA1A;SNAP25;KCNB1;KCNQ2;KCNJ6	geneontology_Molecular_Function
GO:0022832	voltage-gated channel activity	http://amigo.geneontology.org/amigo/term/GO:0022832	131	21	3.2085823454492	6.5449465648855	6.07291994469961e-12	4.12090996247473e-10	773;774;3741;3745;3746;3747;3760;3763;3767;3777;3785;6328;6330;6616;6833;9312;10021;30820;55800;90134;170850	KCNK3;KCNG3;KCNJ3;KCNH7;SCN3A;KCNIP1;KCNB2;CACNA1B;KCNJ11;ABCC8;KCNC1;SCN4B;SCN3B;KCNA5;KCNC2;HCN4;CACNA1A;SNAP25;KCNB1;KCNQ2;KCNJ6	geneontology_Molecular_Function
GO:0015267	channel activity	http://amigo.geneontology.org/amigo/term/GO:0015267	280	30	6.85803860096013	4.37442857142857	7.55107087968554e-12	4.48344833481329e-10	361;773;774;1141;1261;2566;2823;2891;2892;2899;2901;3741;3745;3746;3747;3760;3763;3767;3777;3785;6328;6330;6616;6833;9312;10021;30820;55800;90134;170850	GRIK3;CHRNB2;KCNK3;KCNG3;CNGA3;KCNJ3;KCNH7;SCN3A;GRIA2;GPM6A;GABRG2;KCNIP1;KCNB2;CACNA1B;KCNJ11;ABCC8;KCNC1;SCN4B;SCN3B;KCNA5;KCNC2;HCN4;AQP4;CACNA1A;GRIK5;SNAP25;KCNB1;KCNQ2;KCNJ6;GRIA3	geneontology_Molecular_Function
GO:0022803	passive transmembrane transporter activity	http://amigo.geneontology.org/amigo/term/GO:0022803	280	30	6.85803860096013	4.37442857142857	7.55107087968554e-12	4.48344833481329e-10	361;773;774;1141;1261;2566;2823;2891;2892;2899;2901;3741;3745;3746;3747;3760;3763;3767;3777;3785;6328;6330;6616;6833;9312;10021;30820;55800;90134;170850	GRIK3;CHRNB2;KCNK3;KCNG3;CNGA3;KCNJ3;KCNH7;SCN3A;GRIA2;GPM6A;GABRG2;KCNIP1;KCNB2;CACNA1B;KCNJ11;ABCC8;KCNC1;SCN4B;SCN3B;KCNA5;KCNC2;HCN4;AQP4;CACNA1A;GRIK5;SNAP25;KCNB1;KCNQ2;KCNJ6;GRIA3	geneontology_Molecular_Function
GO:0005249	voltage-gated potassium channel activity	http://amigo.geneontology.org/amigo/term/GO:0005249	61	15	1.49407269520917	10.0396721311475	1.16386900117504e-11	6.50397383009584e-10	3741;3745;3746;3747;3760;3763;3767;3777;3785;6616;6833;9312;10021;90134;170850	KCNK3;KCNG3;KCNJ3;KCNH7;KCNB2;KCNJ11;ABCC8;KCNC1;KCNA5;KCNC2;HCN4;SNAP25;KCNB1;KCNQ2;KCNJ6	geneontology_Molecular_Function
GO:0015075	ion transmembrane transporter activity	http://amigo.geneontology.org/amigo/term/GO:0015075	451	38	11.0463407465465	3.4400532150776	1.68520752907853e-11	8.89415084791444e-10	482;486;491;773;774;1141;1261;2566;2823;2891;2892;2899;2901;3741;3745;3746;3747;3760;3763;3767;3777;3785;6328;6330;6532;6543;6547;6557;6578;6616;6833;9312;9498;10021;30820;55800;90134;170850	GRIK3;CHRNB2;KCNK3;KCNG3;CNGA3;KCNJ3;KCNH7;SCN3A;ATP2B2;SLCO2A1;GRIA2;GPM6A;GABRG2;KCNIP1;KCNB2;CACNA1B;KCNJ11;ABCC8;KCNC1;FXYD2;SCN4B;SCN3B;KCNA5;SLC4A8;KCNC2;SLC8A3;SLC12A1;HCN4;ATP1B2;SLC6A4;CACNA1A;GRIK5;SLC8A2;SNAP25;KCNB1;KCNQ2;KCNJ6;GRIA3	geneontology_Molecular_Function
GO:0022843	voltage-gated cation channel activity	http://amigo.geneontology.org/amigo/term/GO:0022843	100	17	2.4492995003429	6.94076	2.58876253766971e-10	1.29438126883485e-08	773;774;3741;3745;3746;3747;3760;3763;3767;3777;3785;6616;6833;9312;10021;90134;170850	KCNK3;KCNG3;KCNJ3;KCNH7;KCNB2;CACNA1B;KCNJ11;ABCC8;KCNC1;KCNA5;KCNC2;HCN4;CACNA1A;SNAP25;KCNB1;KCNQ2;KCNJ6	geneontology_Molecular_Function
GO:0015081	sodium ion transmembrane transporter activity	http://amigo.geneontology.org/amigo/term/GO:0015081	82	13	2.00842559028118	6.47273170731707	8.30127817597059e-08	3.94310713358603e-06	482;486;2899;2901;6328;6330;6532;6543;6547;6557;9498;10021;55800	GRIK3;SCN3A;FXYD2;SCN4B;SCN3B;SLC4A8;SLC8A3;SLC12A1;HCN4;ATP1B2;SLC6A4;GRIK5;SLC8A2	geneontology_Molecular_Function
GO:0005251	delayed rectifier potassium channel activity	http://amigo.geneontology.org/amigo/term/GO:0005251	25	7	0.612324875085726	11.43184	1.60304979912596e-06	7.25189194842694e-05	3741;3745;3746;3747;3785;9312;170850	KCNG3;KCNB2;KCNC1;KCNA5;KCNC2;KCNB1;KCNQ2	geneontology_Molecular_Function
GO:0005179	hormone activity	http://amigo.geneontology.org/amigo/term/GO:0005179	91	12	2.22886254531204	5.38391208791209	2.03217118355248e-06	8.77528465624934e-05	116;1114;1392;2641;3375;3630;6750;7276;9365;9370;114131;723961	GCG;ADIPOQ;SST;CRH;UCN3;INS-IGF2;INS;IAPP;KL;ADCYAP1;TTR;CHGB	geneontology_Molecular_Function
GO:0099094	ligand-gated cation channel activity	http://amigo.geneontology.org/amigo/term/GO:0099094	81	11	1.98393259527775	5.54454320987654	4.07317518835715e-06	0.000168239844736491	1141;1261;2891;2892;2899;2901;3760;3763;3767;6833;10021	GRIK3;CHRNB2;CNGA3;KCNJ3;GRIA2;KCNJ11;ABCC8;HCN4;GRIK5;KCNJ6;GRIA3	geneontology_Molecular_Function
GO:0005509	calcium ion binding	http://amigo.geneontology.org/amigo/term/GO:0005509	458	28	11.2177917115705	2.49603493449782	7.12492522314534e-06	0.000282028290082836	774;1008;1010;1016;1047;2159;5101;6285;6585;6620;6860;6861;8788;9066;9378;10590;22895;22915;23025;26167;27253;30820;54550;56142;56145;56147;57134;170591	MAN1C1;NRXN1;MMRN1;CLGN;CDH18;CDH12;CDH10;S100Z;PCDHA1;PCDHA3;PCDHA6;PCDHB5;KCNIP1;SNCB;SCGN;CACNA1B;SLIT1;SYT7;RPH3A;PCDH17;PCDH9;F10;DLK1;NECAB2;SYT4;UNC13A;SYT5;S100B	geneontology_Molecular_Function
GO:0015276	ligand-gated ion channel activity	http://amigo.geneontology.org/amigo/term/GO:0015276	105	12	2.57176447536005	4.66605714285714	9.28075372952364e-06	0.000339104463194133	1141;1261;2566;2891;2892;2899;2901;3760;3763;3767;6833;10021	GRIK3;CHRNB2;CNGA3;KCNJ3;GRIA2;GABRG2;KCNJ11;ABCC8;HCN4;GRIK5;KCNJ6;GRIA3	geneontology_Molecular_Function
GO:0022834	ligand-gated channel activity	http://amigo.geneontology.org/amigo/term/GO:0022834	105	12	2.57176447536005	4.66605714285714	9.28075372952364e-06	0.000339104463194133	1141;1261;2566;2891;2892;2899;2901;3760;3763;3767;6833;10021	GRIK3;CHRNB2;CNGA3;KCNJ3;GRIA2;GABRG2;KCNJ11;ABCC8;HCN4;GRIK5;KCNJ6;GRIA3	geneontology_Molecular_Function
GO:0008017	microtubule binding	http://amigo.geneontology.org/amigo/term/GO:0008017	182	16	4.45772509062408	3.58927472527473	9.70497967944794e-06	0.000341471507239835	547;1641;1780;3798;3800;4131;4133;4135;4137;4741;4744;10841;23281;26052;152789;221458	DNM3;KIF5C;MAP2;KIF1A;JAKMIP1;MAP1B;KIF6;DYNC1I1;NEFM;MAP6;KIF5A;MTUS2;MAPT;FTCD;NEFH;DCX	geneontology_Molecular_Function
GO:0019894	kinesin binding	http://amigo.geneontology.org/amigo/term/GO:0019894	33	7	0.808268835113158	8.66048484848485	1.20487227421862e-05	0.000408795950181316	3746;3798;4744;9479;23542;85300;152789	JAKMIP1;KCNC1;MAPK8IP1;KIF5A;ATCAY;NEFH;MAPK8IP2	geneontology_Molecular_Function
GO:0098918	structural constituent of synapse	http://amigo.geneontology.org/amigo/term/GO:0098918	15	5	0.367394925051435	13.6093333333333	2.08027808075162e-05	0.000681470405763461	1740;4744;8927;9118;26052	DNM3;BSN;INA;DLG2;NEFH	geneontology_Molecular_Function
GO:1990939	ATP-dependent microtubule motor activity	http://amigo.geneontology.org/amigo/term/GO:1990939	27	6	0.661310865092584	9.07288888888889	3.90580276721231e-05	0.00123683754295056	547;1770;1780;3798;3800;27019	KIF5C;KIF1A;DYNC1I1;DNAI1;KIF5A;DNAH9	geneontology_Molecular_Function
GO:0030506	ankyrin binding	http://amigo.geneontology.org/amigo/term/GO:0030506	18	5	0.440873910061722	11.3411111111111	5.58801283198074e-05	0.00165894130949428	3767;3785;4897;6710;57731	NRCAM;KCNJ11;SPTB;SPTBN4;KCNQ2	geneontology_Molecular_Function
GO:0008574	ATP-dependent microtubule motor activity, plus-end-directed	http://amigo.geneontology.org/amigo/term/GO:0008574	18	5	0.440873910061722	11.3411111111111	5.58801283198074e-05	0.00165894130949428	547;1780;3798;3800;27019	KIF5C;KIF1A;DYNC1I1;DNAI1;KIF5A	geneontology_Molecular_Function
GO:0005272	sodium channel activity	http://amigo.geneontology.org/amigo/term/GO:0005272	29	6	0.710296855099442	8.4471724137931	6.01544116134445e-05	0.00173171791008401	2899;2901;6328;6330;10021;55800	GRIK3;SCN3A;SCN4B;SCN3B;HCN4;GRIK5	geneontology_Molecular_Function
GO:0019905	syntaxin binding	http://amigo.geneontology.org/amigo/term/GO:0019905	57	8	1.39610071519545	5.73024561403509	6.77731948055538e-05	0.00184382751671747	773;6532;6616;6860;6861;9066;10814;23025	CPLX2;SYT7;SLC6A4;SYT4;CACNA1A;UNC13A;SYT5;SNAP25	geneontology_Molecular_Function
GO:0001540	amyloid-beta binding	http://amigo.geneontology.org/amigo/term/GO:0001540	73	9	1.78798863525032	5.03358904109589	6.79304874580122e-05	0.00184382751671747	322;773;774;1191;2891;2892;3375;23542;58512	DLGAP3;GRIA2;CLU;CACNA1B;APBB1;IAPP;CACNA1A;MAPK8IP2;GRIA3	geneontology_Molecular_Function
GO:0017075	syntaxin-1 binding	http://amigo.geneontology.org/amigo/term/GO:0017075	19	5	0.465366905065151	10.7442105263158	7.43298035731366e-05	0.00196148092762444	6532;6616;6860;10814;23025	CPLX2;SLC6A4;SYT4;UNC13A;SNAP25	geneontology_Molecular_Function
GO:0000149	SNARE binding	http://amigo.geneontology.org/amigo/term/GO:0000149	79	9	1.93494660527089	4.65129113924051	0.000126758008524908	0.00325459751618006	773;6532;6616;6860;6861;9066;10814;23025;114088	CPLX2;SYT7;TRIM9;SLC6A4;SYT4;CACNA1A;UNC13A;SYT5;SNAP25	geneontology_Molecular_Function
GO:0015631	tubulin binding	http://amigo.geneontology.org/amigo/term/GO:0015631	239	16	5.85382580581954	2.73325523012552	0.00025829652019671	0.00645741300491776	547;1641;1780;3798;3800;4131;4133;4135;4137;4741;4744;10841;23281;26052;152789;221458	DNM3;KIF5C;MAP2;KIF1A;JAKMIP1;MAP1B;KIF6;DYNC1I1;NEFM;MAP6;KIF5A;MTUS2;MAPT;FTCD;NEFH;DCX	geneontology_Molecular_Function
GO:0071855	neuropeptide receptor binding	http://amigo.geneontology.org/amigo/term/GO:0071855	25	5	0.612324875085726	8.1656	0.000301146849777778	0.0073356283920228	116;887;1392;2775;114131	CRH;UCN3;CCKBR;GNAO1;ADCYAP1	geneontology_Molecular_Function
GO:0003777	microtubule motor activity	http://amigo.geneontology.org/amigo/term/GO:0003777	56	7	1.37160772019203	5.1035	0.000404950956689687	0.00961758522138006	547;1770;1780;3798;3800;27019;221458	KIF5C;KIF1A;KIF6;DYNC1I1;DNAI1;KIF5A;DNAH9	geneontology_Molecular_Function
GO:0008066	glutamate receptor activity	http://amigo.geneontology.org/amigo/term/GO:0008066	27	5	0.661310865092584	7.56074074074074	0.000439648717978858	0.010186982489754	2891;2892;2899;2901;2914	GRIK3;GRIA2;GRM4;GRIK5;GRIA3	geneontology_Molecular_Function
GO:0005248	voltage-gated sodium channel activity	http://amigo.geneontology.org/amigo/term/GO:0005248	16	4	0.391887920054864	10.207	0.000506921842941099	0.0114660893046201	6328;6330;10021;55800	SCN3A;SCN4B;SCN3B;HCN4	geneontology_Molecular_Function
GO:0042277	peptide binding	http://amigo.geneontology.org/amigo/term/GO:0042277	256	16	6.27020672087783	2.55175	0.000554510548306242	0.0122508144393239	322;773;774;887;1191;1393;2642;2693;2891;2892;3375;4985;6752;6753;23542;58512	OPRD1;DLGAP3;GHSR;GRIA2;CRHBP;CLU;CACNA1B;CCKBR;APBB1;IAPP;SSTR2;GCGR;CACNA1A;SSTR3;MAPK8IP2;GRIA3	geneontology_Molecular_Function
GO:0017080	sodium channel regulator activity	http://amigo.geneontology.org/amigo/term/GO:0017080	29	5	0.710296855099442	7.03931034482759	0.000621405166782774	0.0134167024646281	486;2257;6330;53826;55800	FGF12;FXYD2;FXYD6;SCN4B;SCN3B	geneontology_Molecular_Function
GO:0005242	inward rectifier potassium channel activity	http://amigo.geneontology.org/amigo/term/GO:0005242	17	4	0.416380915058293	9.60658823529412	0.000650228000087183	0.0137270355573961	3760;3763;3767;6833	KCNJ3;KCNJ11;ABCC8;KCNJ6	geneontology_Molecular_Function
GO:0033218	amide binding	http://amigo.geneontology.org/amigo/term/GO:0033218	289	17	7.07847555599099	2.40164705882353	0.00074583217764701	0.01540305584271	322;773;774;887;1191;1393;2642;2693;2891;2892;3375;4985;6752;6753;10841;23542;58512	OPRD1;DLGAP3;GHSR;GRIA2;CRHBP;CLU;CACNA1B;CCKBR;APBB1;IAPP;SSTR2;GCGR;CACNA1A;FTCD;SSTR3;MAPK8IP2;GRIA3	geneontology_Molecular_Function
GO:0016247	channel regulator activity	http://amigo.geneontology.org/amigo/term/GO:0016247	102	9	2.49828549034976	3.60247058823529	0.000866175540366498	0.0175078034754931	486;1804;2257;6330;9378;30820;53826;55800;65267	NRXN1;FGF12;KCNIP1;DPP6;FXYD2;FXYD6;SCN4B;SCN3B;WNK3	geneontology_Molecular_Function
GO:0044325	ion channel binding	http://amigo.geneontology.org/amigo/term/GO:0044325	103	9	2.52277848535319	3.56749514563107	0.000929244270669649	0.0179224682135757	2257;3745;3746;3747;3767;6330;6833;9699;55800	FGF12;RIMS2;KCNJ11;ABCC8;KCNC1;SCN4B;SCN3B;KCNC2;KCNB1	geneontology_Molecular_Function
GO:0001664	G protein-coupled receptor binding	http://amigo.geneontology.org/amigo/term/GO:0001664	218	14	5.33947291074753	2.62198165137615	0.000938733630902799	0.0179224682135757	116;333;887;1392;2641;2775;2781;2899;7345;8643;26052;54361;54550;114131	WNT4;GRIK3;PTCH2;DNM3;GCG;UCHL1;CRH;UCN3;CCKBR;GNAO1;NECAB2;ADCYAP1;APLP1;GNAZ	geneontology_Molecular_Function
GO:0048018	receptor ligand activity	http://amigo.geneontology.org/amigo/term/GO:0048018	349	19	8.54805525619673	2.22272779369628	0.00094328780071451	0.0179224682135757	116;653;1114;1392;2257;2641;3375;3630;4137;6750;7276;7857;9365;9370;9542;54361;80031;114131;723961	WNT4;GCG;SCG2;ADIPOQ;SST;FGF12;NRG2;BMP5;CRH;UCN3;INS-IGF2;INS;IAPP;KL;SEMA6D;MAPT;ADCYAP1;TTR;CHGB	geneontology_Molecular_Function
GO:0051428	peptide hormone receptor binding	http://amigo.geneontology.org/amigo/term/GO:0051428	19	4	0.465366905065151	8.59536842105263	0.00101889817751155	0.0185335729481181	116;1392;2775;114131	CRH;UCN3;GNAO1;ADCYAP1	geneontology_Molecular_Function
GO:0004970	ionotropic glutamate receptor activity	http://amigo.geneontology.org/amigo/term/GO:0004970	19	4	0.465366905065151	8.59536842105263	0.00101889817751155	0.0185335729481181	2891;2892;2899;2901	GRIK3;GRIA2;GRIK5;GRIA3	geneontology_Molecular_Function
GO:0022824	transmitter-gated ion channel activity	http://amigo.geneontology.org/amigo/term/GO:0022824	48	6	1.17566376016459	5.1035	0.00105348730441934	0.0185335729481181	1141;2566;2891;2892;2899;2901	GRIK3;CHRNB2;GRIA2;GABRG2;GRIK5;GRIA3	geneontology_Molecular_Function
GO:0022835	transmitter-gated channel activity	http://amigo.geneontology.org/amigo/term/GO:0022835	48	6	1.17566376016459	5.1035	0.00105348730441934	0.0185335729481181	1141;2566;2891;2892;2899;2901	GRIK3;CHRNB2;GRIA2;GABRG2;GRIK5;GRIA3	geneontology_Molecular_Function
GO:0031681	G-protein beta-subunit binding	http://amigo.geneontology.org/amigo/term/GO:0031681	10	3	0.24492995003429	12.2484	0.00153356959784656	0.0264889294173497	2786;8786;54331	GNG4;GNG2;RGS11	geneontology_Molecular_Function
GO:0030545	receptor regulator activity	http://amigo.geneontology.org/amigo/term/GO:0030545	371	19	9.08690114627217	2.0909218328841	0.00192087088153325	0.032586202454582	116;653;1114;1392;2257;2641;3375;3630;4137;6750;7276;7857;9365;9370;9542;54361;80031;114131;723961	WNT4;GCG;SCG2;ADIPOQ;SST;FGF12;NRG2;BMP5;CRH;UCN3;INS-IGF2;INS;IAPP;KL;SEMA6D;MAPT;ADCYAP1;TTR;CHGB	geneontology_Molecular_Function
GO:0022804	active transmembrane transporter activity	http://amigo.geneontology.org/amigo/term/GO:0022804	161	11	3.94337219555207	2.78949068322981	0.00200395794294905	0.0333992990491509	482;486;491;534;6532;6543;6547;6557;6578;6833;9498	ATP2B2;SLCO2A1;ATP6V1G2;ABCC8;FXYD2;SLC4A8;SLC8A3;SLC12A1;ATP1B2;SLC6A4;SLC8A2	geneontology_Molecular_Function
GO:0008289	lipid binding	http://amigo.geneontology.org/amigo/term/GO:0008289	491	23	12.0260605466836	1.91251323828921	0.00213421603465291	0.0349569867744874	273;347;350;2099;2159;2638;2864;2865;4137;5730;6456;6855;6860;6861;8618;8941;9066;9365;9892;22895;23025;29993;57731	CDK5R2;CADPS;APOD;GC;PACSIN1;SNAP91;ESR1;AMPH;SH3GL2;PTGDS;SYT7;RPH3A;KL;F10;MAPT;APOH;SYT4;UNC13A;FFAR1;FFAR3;SPTBN4;SYT5;SYP	geneontology_Molecular_Function
GO:0005516	calmodulin binding	http://amigo.geneontology.org/amigo/term/GO:0005516	165	11	4.04134417556579	2.72186666666667	0.00243099604856134	0.0391431567141233	107;491;816;3785;4133;4135;6543;6547;8536;9066;23025	MAP2;CAMK1;ATP2B2;CAMK2B;ADCY1;SYT7;MAP6;SLC8A3;UNC13A;SLC8A2;KCNQ2	geneontology_Molecular_Function
GO:0005230	extracellular ligand-gated ion channel activity	http://amigo.geneontology.org/amigo/term/GO:0005230	57	6	1.39610071519545	4.29768421052632	0.00259427672845103	0.0410760482004746	1141;2566;2891;2892;2899;2901	GRIK3;CHRNB2;GRIA2;GABRG2;GRIK5;GRIA3	geneontology_Molecular_Function
GO:0045503	dynein light chain binding	http://amigo.geneontology.org/amigo/term/GO:0045503	12	3	0.293915940041148	10.207	0.00271126738387784	0.0422246559784253	1770;1780;27019	DYNC1I1;DNAI1;DNAH9	geneontology_Molecular_Function
GO:0099106	ion channel regulator activity	http://amigo.geneontology.org/amigo/term/GO:0099106	79	7	1.93494660527089	3.61767088607595	0.00314506477651633	0.0481905086724276	486;1804;9378;30820;53826;55800;65267	NRXN1;KCNIP1;DPP6;FXYD2;FXYD6;SCN3B;WNK3	geneontology_Molecular_Function
